# Supplementary material for: Mouse embryonic stem cell‐derived motor neurons are susceptible to ferroptosis
Source: FEBS Open Bio. 2023 Jan 24;13(3):419–33. doi: 10.1002/2211-5463.13545 (PMC9989922; doi:10.1002/2211-5463.13545)
Supplement: Supplementary file 1 — Table S1. RNA‐seq analysis of differentially expressed genes upon RSL3 treatment in iNIL‐MNs. [file FEB4-13-419-s002.xlsx]

## Sheet: Legend
Table S1. RNAseq analysis of differentially expressed genes upon RSL3 treatment in iNIL-MNs
Tab "Ctrl vs RSL3 total" lists all genes (24,575 genes) detected in the RNAseq exeriments. Fold change values (log2 scale), and the corresponding p values were displayed
Tab "P < 0.05 AND F.C. > 2" lists genes (656 genes) whose expression was either upregulated or downregulated by greater than 2-folds with statistical significance

## Sheet: Ctrl vs RSL3 total
	baseMean	log2FoldChange	lfcSE	stat	pvalue	padj
Mup11	26.5245	-22.9019	3.02745	-7.56474	3.88647e-14	1.0871e-12
Mup22	44.9291	-8.95886	3.02698	-2.95967	0.00307968	0.0138191
Mup7	43.328	-8.90667	2.78347	-3.19984	0.00137504	0.00695376
Mup19	21.6274	-7.9038	3.02783	-2.61039	0.009044	0.0341236
Serpina3k	21.9828	-7.34392	3.02781	-2.42549	0.0152877	0.0523632
Mup20	13.5859	-7.23276	3.0288	-2.388	0.0169404	0.0570379
Serpina1c	13.4171	-7.21484	3.02883	-2.38206	0.0172163	0.0577799
Mup14	15.7223	-6.80396	3.02836	-2.24674	0.0246564	0.0770768
Serpina1a	9.92705	-6.77925	3.02976	-2.23756	0.02525	0.0785194
Mat1a	8.25488	-6.51315	3.03048	-2.14922	0.0316173	0.0944037
Serpina1d	7.09315	-6.29396	3.03118	-2.0764	0.0378566	0.109043
Serpina1b	10.5066	-6.27154	3.02959	-2.0701	0.0384432	0.11035
Fga	6.6524	-6.19937	2.24757	-2.75826	0.00581097	0.0235826
Mup3	14.8663	-6.18556	2.78931	-2.2176	0.0265824	0.081837
Alb	102.742	-6.0279	1.33523	-4.5145	6.34669e-06	5.92085e-05
Serpina1e	13.2336	-6.01538	2.76543	-2.17521	0.0296145	0.089532
Mup15	5.60563	-5.95393	3.03251	-1.96337	0.0496035	0.134324
Mup17	5.02621	-5.79694	3.03324	-1.91114	0.0559862	0.147808
Gm9774	4.85782	-5.7563	1.10517	-5.20852	1.90351e-07	2.41833e-06
Mug1	11.2633	-5.47568	2.36032	-2.31989	0.0203466	0.0661385
Cyp2d9	3.89593	-5.42873	3.03534	-1.7885	0.0736946	0.182485
Cyp4a14	3.45767	-5.25602	3.03641	-1.731	0.0834525	NA
Trdn	4.73346	-5.2449	1.14482	-4.58144	4.61791e-06	4.42989e-05
Mup16	3.37266	-5.21877	3.03669	-1.71857	0.0856925	NA
Gm6851	3.35696	-5.21876	3.03671	-1.71856	0.0856949	NA
Gm4202	2.80454	-4.95614	3.0388	-1.63095	NA	NA
Mup1	2.80121	-4.9508	3.03882	-1.62919	0.103274	NA
Ahsg	14.3529	-4.88985	1.70802	-2.86288	0.00419809	0.0178921
Azgp1	2.62134	-4.85548	3.03968	-1.59737	0.110184	NA
Rpl21-ps15	2.6127	-4.85427	3.03964	-1.59699	NA	NA
Iqschfp	2.57334	-4.82995	1.69111	-2.85608	0.004289	NA
Tdo2	4.40041	-4.70389	2.37933	-1.97698	0.0480437	0.131317
Pah	2.34657	-4.68491	1.85889	-2.52027	0.0117265	NA
Gm13695	3.54323	-4.68312	3.03639	-1.54233	NA	NA
Gm14440	2.19472	-4.60801	2.67555	-1.72226	NA	NA
Apoa2	10.3886	-4.588	1.66979	-2.74766	0.00600221	0.0242346
Cyp2c29	3.33227	-4.56499	1.51765	-3.00793	0.00263032	NA
Apoh	3.02059	-4.46981	1.52544	-2.93017	0.00338777	NA
Gc	9.08259	-4.271	1.20028	-3.55833	0.000373227	0.00226371
Cyp2c50	1.74028	-4.25757	2.23656	-1.90362	0.0569595	NA
Slco1b2	2.63939	-4.21691	1.65761	-2.54396	0.0109602	NA
Aox3	4.25232	-4.1473	1.37309	-3.02041	0.00252429	0.0116747
Gm15725	1.52231	-4.08137	2.37079	-1.72152	0.0851564	NA
Gm8502	1.44352	-3.98776	1.51131	-2.63861	0.00832459	NA
Serpinb2	1.43344	-3.97829	1.5907	-2.50098	0.0123851	NA
Ces1c	3.38694	-3.96635	1.77982	-2.22852	0.0258461	NA
Pzp	7.9542	-3.94355	1.27291	-3.09807	0.00194786	0.00932899
Gm6039	1.34667	-3.88694	2.30608	-1.68552	0.0918879	NA
Gm20778	1.29709	-3.8485	1.67233	-2.30128	0.0213759	NA
Frmpd2	1.37706	-3.81359	1.46102	-2.61022	0.00904827	NA
Hpd	4.6783	-3.7921	1.25834	-3.01356	0.00258203	0.0118742
Hrg	1.98509	-3.77946	1.72776	-2.18749	0.0287067	NA
Cldn34c2	1.20306	-3.74601	2.44037	-1.53502	0.12478	NA
Cfi	1.20722	-3.69956	1.74666	-2.11807	0.0341688	NA
Rp1l1	1.87176	-3.6797	1.44286	-2.55028	0.0107635	NA
Fgg	5.69694	-3.66623	1.45758	-2.51528	0.0118938	0.0426246
Olfr1045	1.74978	-3.62427	1.43669	-2.52264	0.0116476	NA
Gm10288	1.09792	-3.61185	2.99704	-1.20514	0.228149	NA
Cyp2a5	1.9817	-3.51928	1.7089	-2.05938	0.039458	NA
Fads2b	6.184	-3.48653	0.849346	-4.10496	4.04379e-05	0.000314784
Rdh16f1	1.00213	-3.4808	3.05118	-1.1408	0.253952	NA
Ttc30a2	1.00212	-3.4745	2.01633	-1.72318	0.0848563	NA
Mug2	1.59399	-3.45818	1.75071	-1.9753	0.0482336	NA
Vtn	3.20062	-3.45219	1.50715	-2.29054	0.0219902	NA
Proc	0.994851	-3.43504	1.68517	-2.03839	0.0415111	NA
Gm11756	1.49479	-3.43404	1.27503	-2.69331	0.00707473	NA
Slc10a1	1.57563	-3.42022	1.50214	-2.27691	0.0227918	NA
Lrrc55	32.3885	-3.41644	0.369202	-9.25357	2.17119e-20	9.50926e-19
Lrfn2	14.187	-3.37347	0.506236	-6.66383	2.66775e-11	5.84202e-10
Gm6793	2.22861	-3.35861	1.41399	-2.37527	0.0175361	NA
Ugt2b1	0.935271	-3.35532	2.47055	-1.35813	0.174423	NA
Prl3d2	2.28097	-3.34852	1.2188	-2.74738	0.00600729	NA
Gm3005	9.69183	-3.31858	2.94431	-1.12711	0.259694	0.458042
Kng1	4.29081	-3.3007	1.52846	-2.15949	0.0308123	0.0922651
Ccdc7a	0.928665	-3.29965	2.56814	-1.28484	0.198848	NA
Cyp2c37	0.898196	-3.28553	2.56909	-1.27887	0.200943	NA
Igll1	0.873029	-3.26128	2.14428	-1.52092	0.128279	NA
Atp6ap1l	3.17348	-3.22002	1.11211	-2.89541	0.00378666	NA
Vwc2	10.2544	-3.21943	0.555203	-5.79865	6.68497e-09	1.07913e-07
Cyp2d10	1.45325	-3.20356	2.04166	-1.56909	0.116626	NA
LT629149.6	0.844157	-3.20057	2.53849	-1.26081	0.207376	NA
Abcc6	6.34759	-3.19941	0.688543	-4.64664	3.37385e-06	3.33241e-05
Ngfr	913.47	-3.1836	0.0852947	-37.3247	6.5192e-305	1.08499e-300
Nanos3	2.17611	-3.17959	1.24737	-2.54904	0.0108019	NA
Agt	2.04469	-3.1703	1.36463	-2.32319	0.020169	NA
Mug-ps1	2.02766	-3.15498	1.68534	-1.87201	0.0612054	NA
Kcnab1	44.601	-3.14939	0.283172	-11.1218	9.82456e-29	6.89916e-27
Gm6161	2.73658	-3.14445	1.59295	-1.97398	0.0483846	NA
Arg1	3.87417	-3.1336	1.30178	-2.40716	0.0160773	0.0546405
Lrfn5	43.5392	-3.13264	0.285788	-10.9614	5.85821e-28	3.96334e-26
Bloc1s2-ps	0.780181	-3.11753	2.53365	-1.23045	0.218528	NA
Mup10	0.791524	-3.10727	3.07132	-1.01171	0.311678	NA
Cd5	0.770833	-3.10385	2.08622	-1.48778	0.136808	NA
CT009635.4	0.766562	-3.09996	2.03465	-1.52358	0.127613	NA
Nox1	1.24476	-3.09915	1.63424	-1.89639	0.057908	NA
Cyp2e1	16.6327	-3.08386	1.22831	-2.51066	0.0120506	0.0430291
Il24	1.99095	-3.08244	1.44212	-2.13744	0.0325623	NA
A730046J19Rik	31.4064	-3.07914	0.333553	-9.23132	2.67318e-20	1.15859e-18
Bhmt	11.0214	-3.07463	1.09235	-2.8147	0.00488235	0.0203499
Gm7271	6.22318	-3.07089	0.733554	-4.18632	2.83516e-05	0.000230061
Gm5678	1.26784	-3.0674	1.36535	-2.2466	0.0246657	NA
Frmpd4	7.30105	-3.06732	0.648083	-4.73291	2.21328e-06	2.28368e-05
Gm13509	0.761711	-3.06464	2.55821	-1.19796	0.230931	NA
Prl3d3	1.93783	-3.05351	1.30604	-2.33799	0.0193876	NA
Mup9	1.20672	-3.05222	2.07648	-1.4699	0.141589	NA
Evi2a	0.76295	-3.05064	2.11364	-1.44331	0.148933	NA
Gm14760	0.740582	-3.04569	3.07327	-0.991028	0.321672	NA
Rab11b-ps2	0.73771	-3.03926	3.07341	-0.988891	0.322717	NA
Kcnk9	259.652	-3.03796	0.130155	-23.3411	1.69645e-120	2.35283e-117
Luzp2	38.5635	-3.03542	0.294893	-10.2933	7.55465e-25	4.35059e-23
Gm13080	0.732223	-3.03499	2.58121	-1.1758	0.239674	NA
AL691519.1	0.731662	-3.03426	2.55874	-1.18584	0.235685	NA
Tat	4.08766	-3.03274	1.06478	-2.84822	0.0043964	0.0185898
Ces1g	1.24293	-3.02082	1.5723	-1.92128	0.0546965	NA
Mif-ps	0.725462	-3.00464	2.59696	-1.15698	0.247279	NA
Cyp4a10	4.32351	-2.99741	1.23979	-2.41767	0.0156203	0.0533158
Pirt	56.1841	-2.99498	0.234511	-12.7712	2.37497e-37	2.33885e-35
Gm8879	0.730306	-2.9906	2.60898	-1.14627	0.251684	NA
Gm49345	1.96619	-2.98908	1.67805	-1.78128	0.0748669	NA
AC119928.1	0.710263	-2.95122	2.6199	-1.12646	0.25997	NA
S100b	0.690774	-2.94619	1.81219	-1.62576	0.104	NA
Igfbp1	1.11732	-2.93262	1.81729	-1.61374	0.106584	NA
Cyp4a12b	0.70385	-2.9291	2.16525	-1.35278	0.176127	NA
Gm5540	0.68181	-2.9284	1.81233	-1.61582	0.106133	NA
Sstr1	2.62773	-2.92418	1.09339	-2.67443	0.00748574	NA
Zpld1	0.673996	-2.9188	1.81421	-1.60886	0.107648	NA
Lrrc4c	32.6385	-2.90615	0.493632	-5.88728	3.92594e-09	6.6133e-08
Hp	5.34226	-2.88761	1.16086	-2.48748	0.0128651	0.0453245
Rdh16f2	0.679224	-2.88601	2.17323	-1.32798	0.184185	NA
Gm4788	0.67905	-2.88566	2.17329	-1.32778	0.18425	NA
Gm9299	0.67332	-2.88149	2.6304	-1.09546	0.273317	NA
Gpr165	1.51897	-2.88058	1.51861	-1.89686	0.0578466	NA
Ighg2c	0.65565	-2.87962	2.15898	-1.33379	0.182273	NA
Fthl17f	1.66596	-2.87172	1.31335	-2.18655	0.0287751	NA
Cyp3a11	15.6279	-2.86543	0.866735	-3.30601	0.000946349	0.00506108
Asic2	220.754	-2.85831	0.128612	-22.2242	2.00289e-109	1.58734e-106
Gm15971	1.62458	-2.85472	1.25286	-2.27857	0.0226928	NA
Siglecg	2.71405	-2.84981	1.33125	-2.1407	0.0322985	NA
Nms	1.69896	-2.84856	1.21591	-2.34274	0.0191426	NA
Gm5936	0.663625	-2.84691	1.85201	-1.5372	0.124245	NA
Cyp8b1	0.659604	-2.83953	3.08042	-0.921797	0.356634	NA
Gm9833	0.640452	-2.83856	3.08046	-0.921474	0.356803	NA
Cyp2j5	1.07118	-2.83218	2.11015	-1.34217	0.17954	NA
Vstm2l	239.7	-2.8247	0.116704	-24.2039	2.02357e-129	3.74203e-126
Gm5864	0.634303	-2.80457	2.66926	-1.05069	0.2934	NA
Cyp2a12	1.08339	-2.80011	2.09067	-1.33933	0.180462	NA
Slc35f3	8.6224	-2.79801	0.592257	-4.72431	2.30901e-06	2.36049e-05
Gm19007	0.629946	-2.79537	2.67236	-1.04603	0.295547	NA
Spink13	1.63018	-2.78767	1.28872	-2.16313	0.0305311	NA
Slitrk3	26.4184	-2.7844	0.359675	-7.74143	9.83048e-15	2.88043e-13
S100a7l2	0.622613	-2.77971	2.19378	-1.26709	0.205124	NA
Zpld2	0.622998	-2.77462	1.66329	-1.66815	0.095286	NA
Mageb1	0.612015	-2.76231	2.69982	-1.02315	0.306238	NA
Olfr1384	1.03316	-2.75148	1.53923	-1.78757	0.0738447	NA
Vstm2a	11.8948	-2.7487	0.529295	-5.19313	2.06786e-07	2.61118e-06
Gm29695	2.86211	-2.74856	1.14983	-2.39041	0.0168294	NA
Cfhr2	0.641197	-2.7478	2.6661	-1.03064	0.302708	NA
A930003A15Rik	0.974645	-2.72276	1.65391	-1.64626	0.09971	NA
Pdxk-ps	2.00779	-2.7137	1.40308	-1.9341	0.0531012	NA
Lrrn3	197.427	-2.71318	0.12325	-22.0136	2.13441e-107	1.54448e-104
Gm8864	0.590309	-2.71206	2.2079	-1.22834	0.219319	NA
Chodl	64.8132	-2.70917	0.250663	-10.808	3.15438e-27	2.07503e-25
Grm3	3.65249	-2.70565	0.867757	-3.11798	0.00182095	NA
Serpina3m	1.51732	-2.69506	1.35589	-1.98767	0.0468484	NA
Gm7172	0.579719	-2.69133	2.71253	-0.992183	0.321108	NA
Skor2	6.61004	-2.68859	0.635567	-4.23021	2.33468e-05	0.000192835
Ugt1a6b	7.48145	-2.68518	1.16313	-2.30858	0.0209671	0.0679035
Acot3	0.587722	-2.68392	1.86895	-1.43606	0.150986	NA
Ugt3a2	0.587523	-2.67904	2.72597	-0.982783	0.325714	NA
Ces3b	0.593608	-2.67781	2.27666	-1.1762	0.239515	NA
Abca13	0.566016	-2.6744	1.90884	-1.40106	0.161197	NA
Olfr816	0.927938	-2.67192	1.57666	-1.69467	0.0901376	NA
Upk2	14.7395	-2.67075	0.878025	-3.04177	0.00235194	0.0109799
Gm10801	0.566587	-2.66849	2.21931	-1.2024	0.22921	NA
Phox2b	55.4695	-2.66325	0.255307	-10.4316	1.77933e-25	1.07685e-23
Gm2058	0.58024	-2.66042	2.73158	-0.97395	0.330081	NA
Gm10719	0.578387	-2.65601	2.73311	-0.97179	0.331155	NA
Gm10220	0.577528	-2.65346	2.73391	-0.970573	0.331761	NA
Irgc1	0.610073	-2.65182	2.23254	-1.18781	0.23491	NA
AF366264	0.99456	-2.65104	1.45042	-1.82777	0.0675839	NA
Pf4	0.580543	-2.65055	2.24731	-1.17943	0.238226	NA
Trpc5	36.9076	-2.64907	0.289732	-9.14316	6.06562e-20	2.5687e-18
Gm20537	4.33317	-2.64888	0.840337	-3.15217	0.00162063	0.0080036
Snx31	11.3452	-2.64689	0.839133	-3.15432	0.00160874	0.00795433
Vwc2l	36.9721	-2.64229	0.272906	-9.68206	3.59416e-22	1.74396e-20
4931422A03Rik	0.686056	-2.63936	1.91204	-1.38039	0.167467	NA
Gm8326	0.961184	-2.63914	1.5628	-1.68873	0.091272	NA
Catspere1	1.40729	-2.6384	1.47419	-1.78973	0.0734979	NA
CR974586.3	0.571026	-2.63063	2.25156	-1.16836	0.242662	NA
Gm3893	0.571026	-2.63063	2.25156	-1.16836	0.242662	NA
Gm16427	0.552648	-2.63039	2.7366	-0.961188	0.336457	NA
Obox4-ps15	0.554391	-2.63037	3.08874	-0.851599	0.394437	NA
Gm3752	0.551029	-2.62675	2.72567	-0.963708	0.335192	NA
Upk3a	30.0308	-2.61986	0.899637	-2.91213	0.00358976	0.0157016
Cacng5	67.6449	-2.61639	0.209298	-12.5008	7.38874e-36	7.06729e-34
1700123K08Rik	1.78404	-2.61624	1.30326	-2.00746	0.0447012	NA
Pcdh20	7.63647	-2.6124	0.597603	-4.37146	1.2342e-05	0.000108589
Gm18588	0.546615	-2.61228	3.08956	-0.845518	0.397822	NA
Ces1d	1.15307	-2.61131	1.8416	-1.41796	0.156203	NA
Chrm2	20.6071	-2.59583	0.40083	-6.47614	9.40988e-11	1.93583e-09
Gm30232	0.573984	-2.59054	2.80212	-0.924493	0.35523	NA
Gm48349	0.54987	-2.58752	2.29881	-1.12559	0.260338	NA
Gm8960	0.54807	-2.58337	2.29978	-1.12331	0.261304	NA
Ces1b	0.547076	-2.58108	2.30032	-1.12206	0.261839	NA
Elmod1	4.27068	-2.58068	0.775055	-3.32968	0.000869465	0.00470739
Fxyd7	27.0803	-2.578	0.3228	-7.98636	1.38981e-15	4.32349e-14
Gm15583	0.539335	-2.57268	3.09131	-0.832231	0.405279	NA
Oprm1	2.31929	-2.56377	1.15379	-2.22204	0.0262807	NA
Gm12394	1.36776	-2.55902	1.40481	-1.82161	0.0685147	NA
Hmgcs2	12.9627	-2.55855	0.777454	-3.29093	0.000998553	0.00528088
Gm12669	1.91627	-2.55805	2.01632	-1.26867	0.204557	NA
Gm20689	5.31116	-2.55534	1.05117	-2.43095	0.0150594	0.0517012
Col11a1	88.2407	-2.54307	0.243291	-10.4528	1.42258e-25	8.64085e-24
Grm7	20.9019	-2.54262	0.427648	-5.94559	2.75468e-09	4.74107e-08
Gm37388	0.894511	-2.53936	1.84371	-1.37731	0.168415	NA
Cyp4x1	17.894	-2.5347	0.384673	-6.58925	4.42067e-11	9.51787e-10
Lrrn2	292.105	-2.53246	0.121999	-20.758	1.03774e-95	6.16826e-93
Gpr158	16.6268	-2.52949	0.456413	-5.5421	2.98868e-08	4.36321e-07
Clec18a	15.8495	-2.51919	0.442088	-5.69839	1.20946e-08	1.8777e-07
Cdh18	38.3896	-2.51916	0.304896	-8.26234	1.4284e-16	4.79293e-15
C1qtnf7	1.0711	-2.51273	1.68677	-1.48967	0.136312	NA
Gm20775	0.527683	-2.5107	3.09413	-0.811442	0.417112	NA
Gm8989	0.527683	-2.5107	3.09413	-0.811442	0.417112	NA
Gm48598	0.875933	-2.51026	1.85692	-1.35184	0.176427	NA
Kcnip4	10.7349	-2.5078	0.497566	-5.04013	4.65224e-07	5.4991e-06
Gm8588	0.508054	-2.49383	2.3239	-1.07312	0.283215	NA
Cxcl13	0.507971	-2.49358	2.32394	-1.07299	0.283274	NA
Gm19840	0.507237	-2.49173	2.3244	-1.07199	0.283724	NA
Gm4881	6.46449	-2.4897	0.641041	-3.88384	0.000102819	0.000724169
1700022I11Rik	0.848557	-2.48922	1.69982	-1.4644	0.143084	NA
Ugt2b35	0.854663	-2.48812	2.15561	-1.15425	0.248396	NA
Nmur1	0.549565	-2.48668	1.9535	-1.27294	0.203041	NA
Cntn6	5.22074	-2.48439	0.702539	-3.5363	0.000405781	0.00243191
Scn7a	94.9897	-2.4809	0.16473	-15.0604	2.94952e-51	5.16726e-49
Neu2	1.02348	-2.47722	1.71635	-1.4433	0.148935	NA
Kank4	5.72998	-2.47046	1.12734	-2.19141	0.0284224	0.0865094
Plg	5.80596	-2.46657	1.31053	-1.88213	0.0598189	0.155582
Pramel5	0.834455	-2.46415	1.76502	-1.3961	0.162684	NA
Cxcl2	1.54636	-2.46309	1.8114	-1.35977	0.173902	NA
Rpsa-ps11	0.83726	-2.45787	1.85856	-1.32246	0.186014	NA
Gm10735	0.493417	-2.45621	2.81732	-0.871825	0.383304	NA
Gm20039	0.491677	-2.45456	2.29776	-1.06824	0.285411	NA
Pla2g4c-ps	0.49061	-2.45203	2.29846	-1.06681	0.286056	NA
Lcn4	0.490374	-2.45138	2.29861	-1.06646	0.286216	NA
Agxt	0.513846	-2.44791	2.82438	-0.866705	0.386103	NA
Fam163a	36.7848	-2.44593	0.270144	-9.05419	1.37587e-19	5.71036e-18
Vmn2r30	0.488994	-2.4445	2.82232	-0.86613	0.386419	NA
Opalin	0.50313	-2.44195	2.86917	-0.851102	0.394713	NA
Spock3	258.51	-2.43791	0.107976	-22.5781	7.11051e-113	6.22843e-110
Obox4-ps13	2.01781	-2.43289	1.70239	-1.4291	0.152974	NA
Gm15127	2.52152	-2.42637	1.22247	-1.98481	0.0471658	NA
Gm6063	0.475781	-2.42265	1.97325	-1.22775	0.219541	NA
Mageb4	2.95691	-2.4203	0.994333	-2.43409	0.0149292	NA
Ptx4	0.477867	-2.41509	2.88065	-0.838384	0.401815	NA
Grik1	61.123	-2.40905	0.198415	-12.1415	6.36741e-34	5.72826e-32
Gm7420	1.21498	-2.40253	1.35868	-1.76829	0.0770127	NA
Uox	5.34374	-2.4017	0.865543	-2.7748	0.00552364	0.0226206
Vinac1	0.488235	-2.4017	2.88571	-0.832271	0.405256	NA
Slc22a2	0.488128	-2.40143	2.88584	-0.832142	0.405329	NA
Olfr1302	0.794313	-2.39156	1.86102	-1.28508	0.198763	NA
Cpn2	0.806347	-2.38059	2.18779	-1.08813	0.27654	NA
Pcdha8	0.479548	-2.37995	2.86361	-0.8311	0.405917	NA
Gm16204	0.479495	-2.37984	2.86368	-0.831043	0.405949	NA
Gm17916	0.744899	-2.37981	1.87141	-1.27167	0.203492	NA
AC147806.2	0.479378	-2.3796	2.86382	-0.830918	0.40602	NA
Gm3642	0.478048	-2.37448	2.86568	-0.828592	0.407335	NA
Rbm3-ps	0.810104	-2.36749	1.92679	-1.22873	0.219175	NA
Gm15824	0.79504	-2.36457	1.83944	-1.28549	0.198623	NA
Gm49386	0.458724	-2.36361	2.85921	-0.826663	0.408428	NA
Sprr1b	0.458292	-2.36241	2.85977	-0.826086	0.408755	NA
BC061237	1.24817	-2.36093	1.30471	-1.80955	0.0703659	NA
Mroh2a	0.814296	-2.35926	1.91679	-1.23084	0.218383	NA
Olfr681	0.456899	-2.35792	2.90691	-0.811145	0.417283	NA
Gm28356	0.456546	-2.35693	2.90737	-0.810674	0.417553	NA
Gm10767	1.21622	-2.35441	1.29228	-1.82191	0.0684686	NA
Gm14415	0.455513	-2.35172	3.10193	-0.758146	0.448363	NA
Gm4540	0.455513	-2.35172	3.10193	-0.758146	0.448363	NA
Akr1c6	0.794956	-2.35156	2.2445	-1.0477	0.294779	NA
Lmntd1	0.461063	-2.34957	2.85507	-0.822947	0.410538	NA
Gpr22	16.1804	-2.34918	0.478019	-4.91441	8.90518e-07	9.90039e-06
F12	2.27819	-2.34703	1.22214	-1.92043	0.0548037	NA
Nrsn2	18.9059	-2.33542	0.38794	-6.02007	1.7434e-09	3.09993e-08
Rps18-ps3	2.81032	-2.33261	1.28966	-1.8087	0.0704981	NA
Rbpj-ps3	17.5371	-2.33102	1.76169	-1.32317	0.185779	0.361295
Gm13301	1.27448	-2.32682	2.08712	-1.11484	0.264917	NA
Fthl17-ps2	0.46319	-2.32216	2.38606	-0.973219	0.330444	NA
Olfr1457	0.46297	-2.32117	2.38618	-0.972754	0.330675	NA
Wfdc21	0.457283	-2.32094	2.92416	-0.793712	0.427363	NA
Gm47254	0.78765	-2.31957	1.92884	-1.20257	0.229141	NA
Vmn2r18	0.455775	-2.31659	2.92613	-0.791693	0.42854	NA
Vdac3-ps1	2.47678	-2.3012	1.43655	-1.60189	0.10918	NA
CR550303.1	0.759395	-2.29482	2.2623	-1.01437	0.310405	NA
Tmem247	1.19287	-2.29125	1.54867	-1.4795	0.139008	NA
Gm6395	0.446038	-2.28468	2.90557	-0.78631	0.431686	NA
Vmn1r211	0.447487	-2.27892	2.39822	-0.950255	0.341983	NA
Cd209g	0.655055	-2.27759	1.91696	-1.18812	0.234784	NA
Olfr330	0.75849	-2.27555	1.8836	-1.20809	0.227014	NA
Gm17165	0.44617	-2.2753	2.39928	-0.948329	0.342962	NA
Epha3	209.264	-2.2684	0.106543	-21.2909	1.37869e-100	8.82521e-98
Mcpt4	0.4405	-2.26421	2.40478	-0.941544	0.346426	NA
Wee2	0.998272	-2.25723	1.52096	-1.48408	0.137788	NA
Tll1	32.2542	-2.25577	0.280459	-8.04313	8.75701e-16	2.76552e-14
Gm5884	0.432537	-2.25247	3.10724	-0.724913	0.468506	NA
Sema4f	81.5807	-2.25162	0.176095	-12.7864	1.9524e-37	1.93415e-35
Gm42674	0.431468	-2.2493	3.10742	-0.723847	0.469159	NA
Mup8	0.431468	-2.2493	3.10742	-0.723847	0.469159	NA
Rhd	1.07852	-2.24716	1.63879	-1.37123	0.170304	NA
Gfra2	101.121	-2.2405	0.187525	-11.9478	6.67015e-33	5.66384e-31
Cldn8	1.14153	-2.24039	1.59801	-1.40199	0.160919	NA
Sphkap	13.781	-2.24021	0.645509	-3.47045	0.000519587	0.00301517
Ralyl	42.0992	-2.23816	0.276027	-8.10848	5.1256e-16	1.6472e-14
Gm12416	1.6695	-2.23703	1.17122	-1.90999	0.056134	NA
Gm15847	1.13345	-2.23207	1.59756	-1.39717	0.162362	NA
Prph2	1.18903	-2.23079	1.43783	-1.5515	0.120782	NA
Cthrc1	32.6972	-2.2298	0.276091	-8.07635	6.67359e-16	2.11559e-14
Rnase1	0.732769	-2.22876	1.66194	-1.34105	0.179903	NA
Olfr1268-ps1	0.770135	-2.2284	1.64699	-1.35301	0.176052	NA
Ambp	3.20269	-2.22693	1.34805	-1.65197	0.0985406	NA
Igsf6	0.735646	-2.22472	1.53439	-1.44991	0.147084	NA
Igkv15-103	0.42481	-2.22041	2.4184	-0.918133	0.358549	NA
E130201H02Rik	0.424814	-2.22026	2.4184	-0.918072	0.358581	NA
Gm10080	1.09179	-2.21296	1.57869	-1.40178	0.160982	NA
Gper1	0.423832	-2.2118	2.06536	-1.0709	0.284215	NA
Slc16a8	1.12673	-2.20969	1.41853	-1.55774	0.119296	NA
Rbbp8nl	1.16164	-2.2096	1.67615	-1.31826	0.187418	NA
4930503E14Rik	0.67298	-2.20812	1.95903	-1.12715	0.259678	NA
Pcdhb6	70.5019	-2.20598	0.248688	-8.87048	7.28305e-19	2.84535e-17
Trav1	0.419771	-2.2027	2.42344	-0.908915	0.363395	NA
Spaca5	0.416082	-2.2016	2.98236	-0.738207	0.460389	NA
Entpd3	46.9017	-2.20116	0.254051	-8.66424	4.54532e-18	1.69234e-16
Ankrd55	0.933598	-2.19921	1.57621	-1.39525	0.16294	NA
Cacna1f	2.42175	-2.19894	1.00174	-2.19512	0.0281548	NA
Gm44596	0.416413	-2.1988	2.98252	-0.737231	0.460982	NA
Gm43471	1.10852	-2.1977	1.48119	-1.48374	0.137879	NA
Gm9761	6.25381	-2.19588	2.64079	-0.831524	0.405678	0.606349
Zfp804b	10.4634	-2.1944	0.54451	-4.03004	5.57667e-05	0.000419397
Fbxw10	0.870347	-2.18882	1.95596	-1.11905	0.263118	NA
Gm4613	1.14639	-2.1875	1.40926	-1.55223	0.120607	NA
A530084C06Rik	4.30689	-2.18507	0.816528	-2.67605	0.00744965	0.0290566
Ndst3	41.9315	-2.18421	0.247372	-8.82965	1.05004e-18	4.05471e-17
Slc17a3	0.758677	-2.18124	1.85182	-1.17789	0.238841	NA
Chst9	13.3998	-2.18106	0.419583	-5.19816	2.01267e-07	2.54729e-06
Adgra1	11.1808	-2.18006	0.505412	-4.31343	1.60742e-05	0.000137969
Rtn4rl2	106.931	-2.17909	0.184478	-11.8122	3.37774e-32	2.76924e-30
Fabp4	6.81927	-2.17613	0.87623	-2.48351	0.0130095	0.0457366
Tmeff2	256.173	-2.17596	0.0943215	-23.0696	9.35128e-118	1.03756e-114
Nwd2	122.235	-2.17466	0.203021	-10.7115	8.98774e-27	5.77541e-25
Gm17081	0.408676	-2.17386	2.43351	-0.893304	0.371694	NA
Speer4b	0.407449	-2.1701	2.43469	-0.891324	0.372756	NA
Gm17349	0.407071	-2.1692	2.43505	-0.890823	0.373024	NA
Pramel3	0.406438	-2.1682	2.99675	-0.723517	0.469362	NA
Rgr	0.407078	-2.16752	2.0751	-1.04454	0.296237	NA
Gm7879	0.406464	-2.16685	2.96415	-0.73102	0.464767	NA
BC048507	0.405246	-2.16436	2.99863	-0.721783	0.470428	NA
Gm50490	0.405242	-2.16435	2.99864	-0.721777	0.470432	NA
Iqcf5	0.692364	-2.16086	1.9393	-1.11425	0.265174	NA
Cga	1.07451	-2.15932	1.45077	-1.4884	0.136647	NA
Stpg4	0.402997	-2.15817	2.96976	-0.726715	0.467401	NA
Klhl14	2.18975	-2.1547	1.05293	-2.04638	0.0407189	NA
Sbpl	0.40095	-2.15451	2.97319	-0.724647	0.468669	NA
Gm28060	0.400359	-2.15394	2.44272	-0.881779	0.377896	NA
Cd96	0.399945	-2.15293	2.44314	-0.881214	0.378202	NA
Fstl4	84.639	-2.15063	0.174147	-12.3495	4.90203e-35	4.5834e-33
1700024G13Rik	2.02637	-2.15005	1.08954	-1.97335	0.0484557	NA
Csf3r	1.2206	-2.14929	1.29066	-1.66527	0.0958582	NA
Vmn1r78	0.398729	-2.14738	2.97677	-0.72138	0.470675	NA
Gm4482	0.706687	-2.14695	2.28946	-0.937756	0.34837	NA
Gbp10	0.925186	-2.14579	2.19289	-0.978519	0.327818	NA
Fam25c	4.19069	-2.14575	0.916267	-2.34184	0.0191889	0.0631397
Otop2	2.385	-2.14154	1.19591	-1.79073	0.073337	NA
Rasal3	5.39531	-2.14033	0.920077	-2.32625	0.0200051	0.0652832
Gm14400	0.696659	-2.13935	1.88175	-1.13689	0.255584	NA
Nags	2.36068	-2.13735	0.992739	-2.15299	0.0313198	NA
Htr2c	0.673913	-2.13336	1.89405	-1.12635	0.260017	NA
Gm6363	0.707963	-2.12927	1.83638	-1.15949	0.246256	NA
Svopl	1.01265	-2.12842	1.81756	-1.17104	0.241584	NA
Gm45224	0.675458	-2.1277	1.94219	-1.09552	0.27329	NA
Slitrk1	79.2628	-2.12479	0.176022	-12.0712	1.49954e-33	1.33459e-31
Minar2	10.82	-2.1242	0.476219	-4.46056	8.17467e-06	7.47533e-05
Bricd5	0.658403	-2.12363	1.92476	-1.10332	0.269886	NA
Ptgir	10.1863	-2.12026	0.507535	-4.17756	2.94658e-05	0.000238289
Gm8973	0.676407	-2.12016	1.94131	-1.09213	0.274776	NA
Stk-ps2	1.11426	-2.11882	1.43922	-1.4722	0.140966	NA
Pcdhgc4	276.746	-2.11568	0.808224	-2.61769	0.00885266	0.0335615
Oprl1	137.688	-2.11557	0.179696	-11.773	5.3748e-32	4.32139e-30
Pcdhac1	13.5017	-2.11259	0.668264	-3.16131	0.00157059	0.00779347
Cngb3	0.383047	-2.10893	2.09204	-1.00807	0.31342	NA
Ntrk1	150.923	-2.10856	0.14804	-14.2432	4.94463e-46	7.03364e-44
Tmc1	0.384497	-2.10694	2.45958	-0.856626	0.391651	NA
Zfp683	0.38448	-2.10687	2.4596	-0.856591	0.391671	NA
Krt83	0.384468	-2.10682	2.45961	-0.856566	0.391685	NA
Gm5073	0.384156	-2.10582	2.45996	-0.856039	0.391976	NA
Acsm1	0.413885	-2.10361	2.97474	-0.707157	0.479469	NA
Acp7	0.655483	-2.10155	1.89759	-1.10749	0.268084	NA
Ccdc183	0.382573	-2.10093	2.46169	-0.853453	0.393408	NA
Mybph	0.6701	-2.10089	1.69795	-1.23731	0.215971	NA
Gm37981	0.381121	-2.09628	2.4633	-0.851005	0.394767	NA
Obox8	1.01587	-2.09142	1.66425	-1.25668	0.208871	NA
Pcdhb8	15.21	-2.09024	0.433319	-4.82378	1.4086e-06	1.51736e-05
Dpp10	37.6115	-2.08515	0.269709	-7.7311	1.0662e-14	3.11857e-13
Cntnap5a	118.777	-2.08478	0.149261	-13.9674	2.46596e-44	3.23157e-42
1110025L11Rik	0.395762	-2.08461	3.11707	-0.668773	0.50364	NA
Gm14388	0.395762	-2.08461	3.11707	-0.668773	0.50364	NA
Ugt1a9	0.395762	-2.08461	3.11707	-0.668773	0.50364	NA
Zfp804a	31.0063	-2.0841	0.270663	-7.7	1.3607e-14	3.93847e-13
Slc6a2	2.05498	-2.08269	1.04552	-1.99201	0.0463698	NA
Rs1	1.45116	-2.08118	1.69893	-1.22499	0.220577	NA
Rspo2	30.8777	-2.07964	0.303926	-6.8426	7.77685e-12	1.77301e-10
Osr1	3.58598	-2.0781	0.962975	-2.158	0.0309278	NA
Lpo	1.04627	-2.07724	1.49413	-1.39026	0.164448	NA
Uroc1	1.47034	-2.07486	1.58763	-1.30689	0.191252	NA
Sybu	21.5568	-2.07217	0.362079	-5.72298	1.04675e-08	1.64504e-07
B3gat2	99.2774	-2.07138	0.17461	-11.8629	1.84467e-32	1.52741e-30
Scn9a	412.589	-2.07129	0.109473	-18.9205	7.7265e-80	3.06172e-77
Olfr1106	0.65779	-2.06976	1.88767	-1.09646	0.272878	NA
Grb14	136.572	-2.06703	0.13217	-15.6392	3.93915e-55	7.44992e-53
Olfr825	5.7537	-2.06511	0.689945	-2.99315	0.00276117	0.0125861
Kcnh1	148.626	-2.0608	0.153213	-13.4505	3.05708e-41	3.60843e-39
Slc2a13	26.1108	-2.05834	0.293064	-7.02352	2.16347e-12	5.19575e-11
Ifit3b	1.46364	-2.05583	1.43453	-1.4331	0.151829	NA
Crnn	0.370291	-2.05364	3.11901	-0.658427	0.510264	NA
Apoa5	1.38135	-2.05304	2.13202	-0.962952	0.335571	NA
Trav6-7-dv9	0.366714	-2.05225	2.48019	-0.827459	0.407977	NA
Gm12929	0.366663	-2.05209	2.48025	-0.827373	0.408026	NA
Gm18638	0.369258	-2.05076	3.06154	-0.669847	0.502956	NA
Gm18639	0.366191	-2.05058	2.48081	-0.826577	0.408477	NA
Cntn4	15.6793	-2.05055	0.509191	-4.02707	5.64764e-05	0.000424543
Ces3a	2.58123	-2.05043	1.45256	-1.4116	0.158067	NA
Clmp	135.195	-2.04924	0.157262	-13.0307	8.18125e-39	8.8416e-37
Gm8906	0.653707	-2.04799	2.28674	-0.895594	0.37047	NA
Gm12166	0.368133	-2.04729	3.03056	-0.675549	0.499327	NA
Kcnc2	19.5722	-2.04659	0.379926	-5.38683	7.17131e-08	9.79454e-07
Ptprr	29.931	-2.04362	0.28844	-7.08508	1.38968e-12	3.3863e-11
Trim30b	2.54992	-2.04208	1.03708	-1.96906	0.0489463	NA
Gpr139	16.5284	-2.04088	0.375662	-5.43276	5.54882e-08	7.76695e-07
Agxt2	0.654132	-2.04081	2.29896	-0.887708	0.374698	NA
Gm11979	0.365853	-2.03898	3.06794	-0.664609	0.5063	NA
CT868723.1	0.365972	-2.03874	3.11996	-0.653451	0.513466	NA
Gm11451	0.365972	-2.03874	3.11996	-0.653451	0.513466	NA
Gm13461	0.365972	-2.03874	3.11996	-0.653451	0.513466	NA
Cntn5	40.1042	-2.03857	0.318656	-6.39739	1.58054e-10	3.19234e-09
Gm6263	0.365717	-2.03851	3.0682	-0.664399	0.506435	NA
Gm17873	0.365194	-2.03713	3.03611	-0.670968	0.502241	NA
Gm7991	0.365193	-2.03713	3.03611	-0.670968	0.502241	NA
Fam205a1	0.364761	-2.03518	3.07002	-0.662921	0.507381	NA
Gm10118	0.364735	-2.03509	3.07007	-0.662881	0.507407	NA
Gm6722	0.36424	-2.03336	3.07101	-0.662114	0.507898	NA
Gm3285	0.36441	-2.03331	3.1203	-0.651638	0.514635	NA
Ugt1a5	0.36441	-2.03331	3.1203	-0.651638	0.514635	NA
Gm8267	1.03278	-2.03196	1.69083	-1.20175	0.22946	NA
Ptprq	0.624569	-2.03073	1.72987	-1.17392	0.240426	NA
Gm49044	1.40191	-2.03049	1.7083	-1.1886	0.234595	NA
Plxna4	443.111	-2.02634	0.080462	-25.1839	6.02035e-140	1.66994e-136
Ccdc177	7.90734	-2.02331	0.567731	-3.56386	0.000365441	0.00222297
Cfap99	1.03837	-2.02186	1.90728	-1.06007	0.289112	NA
Jph4	265.537	-2.02169	0.141042	-14.334	1.34232e-46	1.94263e-44
Pvalb	1.40042	-2.02014	1.52913	-1.3211	0.186468	NA
Cyp2d12	0.565545	-2.01556	2.85958	-0.704843	0.480908	NA
Cdh10	48.5142	-2.01453	0.230359	-8.74516	2.227e-18	8.42364e-17
Slc2a7	1.31855	-2.01207	1.74332	-1.15416	0.248435	NA
Gm31663	0.988731	-2.00872	1.90363	-1.0552	0.291333	NA
Pappa2	68.8461	-2.00645	0.239865	-8.36491	6.01603e-17	2.07298e-15
Tubb4a	249.835	-2.00372	0.123094	-16.278	1.4139e-59	3.17994e-57
Olfr979	0.371568	-2.00238	3.08398	-0.649284	0.516155	NA
Serpina6	0.371395	-2.00183	3.0843	-0.649038	0.516314	NA
Crb1-ps	0.371095	-2.00088	3.08486	-0.648612	0.516589	NA
Gm21976	0.648138	-2.00076	2.23046	-0.897016	0.36971	NA
Gm20430	1.08742	-1.99944	1.90637	-1.04882	0.294261	NA
Tnfaip8l1	12.1624	-1.99822	0.441189	-4.52917	5.92154e-06	5.5585e-05
Ccdc105	0.636533	-1.99766	1.96737	-1.0154	0.309918	NA
Cnr1	328.373	-1.99561	0.0881755	-22.6323	2.08547e-113	2.04167e-110
Retnla	1.00058	-1.99332	1.8962	-1.05122	0.293158	NA
Kcna5	19.438	-1.98961	0.362004	-5.49611	3.88266e-08	5.57542e-07
Adgrg2	39.1697	-1.98796	0.267131	-7.44189	9.92518e-14	2.68157e-12
Tectb	0.366509	-1.9861	3.09347	-0.642029	0.520855	NA
Asgr2	0.695533	-1.98459	1.66412	-1.19257	0.233036	NA
Fmo2	10.2734	-1.98311	0.72216	-2.74607	0.0060313	0.0243166
Flacc1	0.367216	-1.98209	3.09183	-0.641074	0.521475	NA
Gm6337	3.96962	-1.97766	1.18288	-1.6719	0.0945436	0.220872
Cnga1	0.956264	-1.97723	1.45946	-1.35477	0.175491	NA
Olfr1043	0.628072	-1.97372	1.93337	-1.02087	0.307315	NA
Tex24	0.624367	-1.96831	1.93449	-1.01749	0.308922	NA
Gm12355	0.624231	-1.96748	1.93452	-1.01704	0.309136	NA
Ugt2b36	1.62503	-1.96746	1.48546	-1.32448	0.185342	NA
Gm11575	0.660607	-1.96176	2.23949	-0.875986	0.381038	NA
Pcdha1	16.9441	-1.95956	0.469381	-4.17477	2.98291e-05	0.000240759
Gm10243	1.49601	-1.95751	1.20683	-1.62203	0.104798	NA
Rpl35a-ps2	1.49601	-1.95751	1.20683	-1.62203	0.104798	NA
Rpl35a-ps3	1.49601	-1.95751	1.20683	-1.62203	0.104798	NA
Rpl35a-ps4	1.49601	-1.95751	1.20683	-1.62203	0.104798	NA
Rpl35a-ps6	1.49601	-1.95751	1.20683	-1.62203	0.104798	NA
Lrrc52	0.618724	-1.95604	1.93542	-1.01065	0.312184	NA
Glra2	16.6509	-1.95065	0.407247	-4.78983	1.66921e-06	1.75716e-05
Gm6421	0.62024	-1.95035	1.73035	-1.12714	0.259684	NA
Chst8	116.934	-1.94813	0.192824	-10.1031	5.35023e-24	2.95827e-22
Yipf7	0.356199	-1.94702	3.11313	-0.625423	0.531694	NA
Gm7787	0.356016	-1.94643	3.11349	-0.625159	0.531867	NA
Galp	0.355977	-1.9463	3.11357	-0.625103	0.531904	NA
Gm15843	0.355871	-1.94595	3.11378	-0.624949	0.532004	NA
Lzts1	41.5703	-1.94572	0.30018	-6.48185	9.0604e-11	1.86855e-09
Fbxl13	0.648753	-1.9446	1.9308	-1.00715	0.313865	NA
A2m	18.7354	-1.94413	0.349801	-5.55781	2.73186e-08	4.00585e-07
1700129C05Rik	0.355078	-1.94337	3.11536	-0.623802	0.532758	NA
Prss28	0.35518	-1.94317	3.11512	-0.623786	0.532768	NA
Ppp1r1c	87.7386	-1.94293	0.200065	-9.71152	2.69296e-22	1.32209e-20
Gm12193	0.354882	-1.9422	3.11572	-0.623356	0.533051	NA
Gm10313	0.354932	-1.94217	3.11561	-0.623368	0.533043	NA
Gm8802	0.354928	-1.94216	3.11562	-0.623362	0.533047	NA
Lrrc24	34.3919	-1.94202	0.271169	-7.16165	7.97116e-13	1.98302e-11
Nlrp1b	0.626566	-1.93989	1.94592	-0.9969	0.318813	NA
Sncg	519.627	-1.93733	0.0788699	-24.5636	3.09435e-133	6.43742e-130
Capn3	3.82252	-1.93723	1.01487	-1.90885	0.0562813	0.148398
Lect2	0.353347	-1.93717	3.1188	-0.621128	0.534516	NA
Fcrls	1.51286	-1.93668	1.41644	-1.36728	0.171537	NA
Slc18a3	257.053	-1.93485	0.111635	-17.332	2.69912e-67	6.80629e-65
Prrxl1	43.1465	-1.93464	0.225073	-8.59563	8.28101e-18	3.0424e-16
Ifi47	1.35311	-1.93313	1.82272	-1.06058	0.288882	NA
Gm4750	0.67393	-1.93026	1.66786	-1.15733	0.247139	NA
Gm8464	0.67393	-1.93026	1.66786	-1.15733	0.247139	NA
Gm5820	3.21112	-1.92988	0.957339	-2.01588	0.0438125	NA
Synpr	98.2956	-1.92698	0.153671	-12.5396	4.53166e-36	4.41055e-34
Cd200r4	0.603489	-1.92643	1.73228	-1.11208	0.266105	NA
Scn2b	49.8578	-1.92608	0.210767	-9.13839	6.33865e-20	2.67752e-18
Gm14612	0.622416	-1.9257	1.72232	-1.11809	0.26353	NA
Tgm7	0.652005	-1.92141	2.77565	-0.692239	0.488787	NA
Cyp2d37-ps	0.347816	-1.92028	3.12782	-0.613933	0.539259	NA
Kctd14	2.00375	-1.91943	1.09109	-1.75918	0.0785476	NA
Gm12222	0.605066	-1.91514	1.73141	-1.10612	0.268676	NA
Gm14719	0.63328	-1.9132	2.25001	-0.850307	0.395154	NA
Olfr824	0.594606	-1.91237	1.97654	-0.967535	0.333276	NA
Slc10a6	18.9685	-1.9105	0.333868	-5.72231	1.05085e-08	1.64993e-07
Pcsk2	312.285	-1.90084	0.0988961	-19.2206	2.48967e-82	1.03589e-79
Clec1b	1.76789	-1.8962	1.21534	-1.56022	0.118709	NA
Olfr288	0.588912	-1.89484	2.33447	-0.811678	0.416977	NA
Olfr1344	0.378263	-1.8941	2.49161	-0.760193	0.447139	NA
Olfml1	0.990368	-1.89368	1.42541	-1.32852	0.184007	NA
Sez6l	166.911	-1.89259	0.132994	-14.2306	5.91567e-46	8.27348e-44
Pcdh10	138.461	-1.89236	0.185586	-10.1967	2.05201e-24	1.14988e-22
Gm8449	0.586974	-1.8919	1.94254	-0.97393	0.330091	NA
Gm47885	0.909188	-1.89149	1.87719	-1.00762	0.313638	NA
Gm39653	0.605264	-1.89104	1.96392	-0.962889	0.335603	NA
Il22ra2	0.587062	-1.89021	1.73323	-1.09057	0.275462	NA
Adcyap1	50.2635	-1.88928	0.220131	-8.58253	9.28051e-18	3.4021e-16
Sv2b	3.08646	-1.88789	0.920126	-2.05177	0.040192	NA
Ceacam3	0.586002	-1.88692	1.94171	-0.971782	0.331159	NA
Apc2	781.569	-1.88375	0.101235	-18.6078	2.77861e-77	9.63427e-75
AI593442	77.9782	-1.88357	0.180631	-10.4277	1.85288e-25	1.11327e-23
Gm17383	0.980425	-1.88254	2.1285	-0.884443	0.376457	NA
Gata1	1.33574	-1.88241	1.38345	-1.36066	0.173621	NA
Saa4	3.37479	-1.88069	0.957265	-1.96465	0.0494551	NA
Spaca1	1.1031	-1.88029	1.42194	-1.32234	0.186056	NA
Cyp11b1	0.57846	-1.88001	1.94545	-0.96636	0.333864	NA
Galntl6	14.5823	-1.87441	0.466744	-4.01592	5.92139e-05	0.000442721
Gm12978	1.95155	-1.87413	2.03969	-0.918831	0.358184	NA
Adcyap1r1	40.2336	-1.87011	0.274491	-6.81302	9.55734e-12	2.16707e-10
Syt1	893.399	-1.86732	0.0625503	-29.8532	7.98656e-196	6.64602e-192
Mymk	0.90388	-1.86533	1.40641	-1.32631	0.184737	NA
Cmtm1	0.33257	-1.86481	3.13122	-0.595553	0.551474	NA
Syt10	1.31072	-1.86274	1.35365	-1.37608	0.168796	NA
Astl	2.88497	-1.85573	0.868703	-2.13621	0.0326621	NA
Gjb1	4.5015	-1.85368	0.723176	-2.56325	0.0103696	0.0380639
Runx3	9.97768	-1.85309	0.677663	-2.73454	0.00624684	0.025028
Gm13268	0.332181	-1.85091	2.58895	-0.714927	0.474654	NA
Rgs4	79.9181	-1.85074	0.254475	-7.27278	3.5216e-13	8.97549e-12
Hmgb4	0.332255	-1.85014	2.5888	-0.71467	0.474813	NA
Zp4-ps	0.332278	-1.84992	2.58875	-0.7146	0.474856	NA
Rnf148	0.332301	-1.84971	2.58871	-0.714531	0.474899	NA
Gm17415	0.564518	-1.84889	1.73771	-1.06398	0.287338	NA
Otol1	0.56227	-1.84833	1.7383	-1.0633	0.287646	NA
Ccnd3-ps	0.561554	-1.84783	1.73891	-1.06264	0.287945	NA
Gm7525	0.600835	-1.84762	1.71773	-1.07562	0.282096	NA
Cd63-ps	0.942069	-1.84741	1.61775	-1.14197	0.253468	NA
Cxcr3	0.565152	-1.8469	1.98359	-0.931086	0.351809	NA
AL669898.1	0.902661	-1.84663	2.18084	-0.846755	0.397132	NA
Tmem270	0.330869	-1.84346	2.59071	-0.711565	0.476734	NA
H1f6	0.562878	-1.84101	1.94855	-0.944808	0.344757	NA
Gm43105	0.564982	-1.83998	1.98332	-0.927728	0.353549	NA
Gm6368	0.561675	-1.83888	1.98448	-0.926626	0.354121	NA
Sost	0.561076	-1.8384	1.94896	-0.943271	0.345542	NA
Siglecf	1.01672	-1.83836	1.36497	-1.34682	0.17804	NA
Gm20486	0.323601	-1.83713	3.13318	-0.586346	0.557643	NA
Gm3033	0.323601	-1.83713	3.13318	-0.586346	0.557643	NA
Higd1b	0.323601	-1.83713	3.13318	-0.586346	0.557643	NA
Mup12	0.323601	-1.83713	3.13318	-0.586346	0.557643	NA
Saa1	0.323601	-1.83713	3.13318	-0.586346	0.557643	NA
Kcnv1	2.85604	-1.83624	0.835793	-2.19701	0.0280201	NA
Pcdhb19	58.0073	-1.83299	0.210307	-8.71576	2.88821e-18	1.08752e-16
Gdnf	58.9085	-1.82868	0.19856	-9.20973	3.26956e-20	1.40246e-18
Grid2	10.5245	-1.82773	0.497941	-3.67057	0.000242011	0.00154915
Itih5	23.9475	-1.82748	0.337515	-5.4145	6.14591e-08	8.4885e-07
Gm371	1.33255	-1.82531	1.27962	-1.42645	0.153738	NA
Stum	9.43873	-1.82429	0.500783	-3.64288	0.000269602	0.00170323
Olfr1535	1.73752	-1.82392	1.21005	-1.50731	0.131731	NA
Pgr15l	6.14296	-1.82377	0.661029	-2.75898	0.00579819	0.0235415
Gm3675	1.37077	-1.82226	1.35583	-1.34401	0.178944	NA
Optc	3.59151	-1.82218	0.768809	-2.37013	0.0177819	NA
Kctd16	11.1291	-1.81668	0.45314	-4.00909	6.09526e-05	0.000454292
Gm49141	0.370049	-1.81614	2.12461	-0.854809	0.392657	NA
Olfr1290	0.919211	-1.81479	1.66942	-1.08708	0.277001	NA
Pcdhga6	70.4769	-1.81419	0.193488	-9.37624	6.83677e-21	3.07525e-19
Oc90	1.1852	-1.80775	1.61718	-1.11784	0.263635	NA
Gm1848	0.548457	-1.80615	1.98849	-0.908303	0.363718	NA
Kcnj3	26.9845	-1.80574	0.37261	-4.8462	1.25847e-06	1.36626e-05
Pcdha6	31.2843	-1.80555	0.39812	-4.53519	5.75503e-06	5.41748e-05
Gm10037	1.87033	-1.80491	1.33521	-1.35178	0.176445	NA
Gm5628	7.29878	-1.80381	0.573951	-3.14278	0.00167349	0.00821105
Pou6f2	18.4911	-1.80356	0.512819	-3.51696	0.000436524	0.00258912
Gpha2	2.67696	-1.80325	0.946578	-1.90502	0.0567774	NA
Igkv9-124	1.18789	-1.80276	1.31182	-1.37424	0.169366	NA
Scn3a	282.714	-1.80274	0.297349	-6.06272	1.33839e-09	2.4029e-08
AAdacl4fm3	0.56815	-1.80264	2.33919	-0.770626	0.440928	NA
Them7	0.562577	-1.80219	2.32816	-0.774084	0.438881	NA
Ces1h	0.57497	-1.80088	2.35738	-0.763933	0.444907	NA
Grin1	64.81	-1.79869	0.184936	-9.726	2.336e-22	1.16054e-20
Adgre1	0.873592	-1.79821	1.68107	-1.06968	0.284763	NA
Nobox	0.340479	-1.79744	2.5716	-0.698959	0.484578	NA
Acox2	2.07219	-1.79704	1.31204	-1.36965	0.170797	NA
Tmem221	0.873868	-1.7963	1.63517	-1.09854	0.271967	NA
Qrfpr	1.38089	-1.79613	1.3278	-1.35271	0.176147	NA
Pcdhb2	28.8041	-1.79511	0.37992	-4.72497	2.30155e-06	2.35431e-05
Rpl30-ps1	1.67301	-1.79431	1.20415	-1.4901	0.136197	NA
1110032F04Rik	11.0793	-1.79166	0.453623	-3.94967	7.8258e-05	0.000566282
Mpl	0.587556	-1.78893	1.71969	-1.04026	0.298217	NA
Obox4-ps30	0.317154	-1.78833	3.13597	-0.570265	0.568498	NA
Gm10709	1.31486	-1.78642	1.58579	-1.12652	0.259946	NA
Gm44705	0.54715	-1.78563	2.86406	-0.623461	0.532982	NA
Gm38164	0.308131	-1.78386	3.13621	-0.568794	0.569496	NA
Gm13604	0.307962	-1.7833	3.13624	-0.56861	0.569621	NA
Gm7530	0.307639	-1.78212	3.13631	-0.568223	0.569883	NA
Lrrc3b	5.61021	-1.78144	0.582765	-3.05688	0.00223656	0.010515
Tnfrsf17	0.307381	-1.78127	3.13636	-0.567943	0.570074	NA
Gm21321	0.315816	-1.77891	2.61135	-0.681225	0.495729	NA
Gm1604b	0.315896	-1.77858	2.61112	-0.681155	0.495773	NA
Wfdc6a	0.315897	-1.77857	2.61112	-0.681155	0.495774	NA
Amer3	136.501	-1.77836	0.164804	-10.7908	3.80551e-27	2.47403e-25
Vmn2r89	0.586966	-1.77786	2.28908	-0.77667	0.437353	NA
Ighv1-15	0.315526	-1.77682	2.61163	-0.680348	0.496284	NA
Gm13534	0.315517	-1.77678	2.61164	-0.68033	0.496295	NA
Gm5983	0.315543	-1.77665	2.61156	-0.680302	0.496313	NA
Clec4a3	0.315561	-1.77657	2.61151	-0.680284	0.496324	NA
Chil3	0.315571	-1.77653	2.61148	-0.680275	0.49633	NA
Pgam1-ps2	47.4015	-1.77649	2.12041	-0.837801	0.402142	0.603069
Olfr554	0.315581	-1.77648	2.61145	-0.680265	0.496336	NA
Pcdhb21	8.87388	-1.77335	0.507742	-3.49261	0.000478322	0.00280603
F11	0.314132	-1.77274	3.13684	-0.565136	0.571981	NA
Pcdh7	472.659	-1.77202	0.090824	-19.5105	8.94651e-85	3.81787e-82
Pcdha2	30.3546	-1.77188	0.389243	-4.55212	5.31091e-06	5.02213e-05
Gm17416	0.313993	-1.77102	3.13688	-0.564579	0.57236	NA
Txndc2	0.893202	-1.77063	1.65359	-1.07078	0.284269	NA
Ly86	0.856522	-1.77042	1.68001	-1.05382	0.291966	NA
Dipk1c	1.06206	-1.76853	1.57863	-1.12029	0.262588	NA
Tmem26	3.37057	-1.76756	0.855964	-2.06499	0.0389238	NA
Chrna3	227.387	-1.76323	0.126184	-13.9734	2.26434e-44	3.01483e-42
Shisa7	209.342	-1.75978	0.145851	-12.0656	1.60523e-33	1.42106e-31
Gpr61	9.16586	-1.75852	0.475513	-3.69815	0.000217178	0.00140587
Tmem151b	100.178	-1.75645	0.163922	-10.7151	8.64222e-27	5.5749e-25
Lingo2	9.63719	-1.75617	0.613231	-2.8638	0.00418595	0.017845
Usf2-ps1	0.853977	-1.75457	2.18856	-0.801702	0.422725	NA
Cd36	5.40353	-1.75135	0.762612	-2.29651	0.0216465	0.0696429
Ugt2b5	1.38649	-1.75119	1.66513	-1.05168	0.292946	NA
Ackr1	59.6864	-1.75091	0.213326	-8.20767	2.25514e-16	7.41745e-15
Gm19026	0.835122	-1.74738	1.68108	-1.03944	0.298598	NA
Rbmy	0.29674	-1.74455	3.13841	-0.555872	0.578299	NA
Foxl1	1.78686	-1.74346	1.06925	-1.63055	0.102986	NA
Gm3029	1.21093	-1.7427	2.11335	-0.824615	0.40959	NA
Ctse	14.9086	-1.74174	0.711256	-2.44882	0.0143323	0.0495775
Gm7645	4.03039	-1.74149	1.27947	-1.3611	0.173482	0.344363
Pcsk1n	434.551	-1.73986	0.119226	-14.593	3.11425e-48	4.93624e-46
Tac1	17.6873	-1.73731	0.381482	-4.5541	5.26106e-06	4.98065e-05
Tvp23a	103.263	-1.73681	0.175173	-9.91485	3.58805e-23	1.88378e-21
Tmem121b	49.5187	-1.73516	0.210029	-8.26149	1.43868e-16	4.8177e-15
Nrxn2	1007.99	-1.73492	0.0686928	-25.2562	9.66991e-141	3.21873e-137
Sult6b2	0.294703	-1.73409	2.65174	-0.653943	0.513148	NA
Pcdhac2	111.249	-1.73322	0.150503	-11.5162	1.09333e-30	8.12334e-29
St8sia1	55.0839	-1.73006	0.285054	-6.06922	1.28536e-09	2.32334e-08
Wfdc15a	0.292661	-1.72926	3.1394	-0.550824	0.581754	NA
Gm17402	0.292013	-1.72829	2.65748	-0.650349	0.515467	NA
Slc7a13	0.291952	-1.72814	2.65759	-0.650266	0.51552	NA
Gm16232	0.291847	-1.7279	2.65779	-0.650127	0.51561	NA
Pip5kl1	3.04604	-1.72719	0.840308	-2.05543	0.0398375	NA
Ighv1-26	0.291718	-1.72714	2.65804	-0.649779	0.515835	NA
C7	3.24305	-1.72483	0.924157	-1.86638	0.0619882	NA
Mup-ps16	0.568641	-1.72386	2.0022	-0.860982	0.389248	NA
Scgb1c1	0.29064	-1.72334	2.66009	-0.647852	0.517081	NA
Gm16363	0.290815	-1.72246	3.1398	-0.548589	0.583288	NA
Sbspon	0.290796	-1.72243	3.1398	-0.548579	0.583295	NA
Gm3138	0.29076	-1.72229	3.13981	-0.548533	0.583326	NA
Cend1	176.883	-1.72207	0.105916	-16.2589	1.93267e-59	4.28872e-57
St8sia4	256.837	-1.72164	0.101232	-17.0069	7.2959e-65	1.73465e-62
Krt75	2.51921	-1.71966	0.989744	-1.73748	0.0823027	NA
Il1f5	0.289901	-1.71908	3.14	-0.547478	0.58405	NA
Pcsk1	36.5479	-1.71746	0.302749	-5.67287	1.40424e-08	2.1542e-07
Olfr487	0.861587	-1.71701	1.69853	-1.01088	0.312072	NA
Gm21863	0.833008	-1.71696	1.92001	-0.894246	0.37119	NA
Igkv9-120	0.289258	-1.71655	3.14018	-0.54664	0.584626	NA
Gm2399	0.288969	-1.7154	3.14026	-0.54626	0.584887	NA
Aknad1	1.84719	-1.71149	1.56568	-1.09313	0.274338	NA
Ywhaq-ps3	2.32598	-1.70787	1.40199	-1.21818	0.223156	NA
Vmn1r169	0.882253	-1.7071	1.56272	-1.09239	0.274663	NA
Slc17a6	190.515	-1.7068	0.148574	-11.4879	1.51768e-30	1.12261e-28
4933415A04Rik	6.34052	-1.7063	0.629107	-2.71225	0.00668278	0.0264939
Cyp26c1	0.90023	-1.7061	1.55817	-1.09494	0.273542	NA
Lrrtm1	175.895	-1.7049	0.116843	-14.5914	3.18739e-48	5.00451e-46
Mcpt9	0.536903	-1.70235	2.34227	-0.726794	0.467352	NA
Gm10668	1.00431	-1.7018	1.4696	-1.158	0.246864	NA
Gm26965	5.34024	-1.70007	1.24133	-1.36956	0.170825	0.340893
Cacng2	46.3237	-1.69886	0.234416	-7.24721	4.25457e-13	1.0794e-11
Iigp1	1.2773	-1.6978	1.30129	-1.3047	0.191994	NA
Cacna2d3	382.304	-1.69754	0.10565	-16.0676	4.3069e-58	9.07339e-56
Gm9597	1.37108	-1.69685	1.12644	-1.50639	0.131968	NA
Siah3	9.30892	-1.69683	0.508545	-3.33664	0.000847984	0.00460617
Fam217a	2.13345	-1.69615	1.06097	-1.59868	0.109892	NA
Tmed10-ps	0.852472	-1.69335	2.17437	-0.778776	0.436112	NA
Gm7940	1.76468	-1.69246	1.06433	-1.59016	0.111799	NA
Kcnd2	34.8479	-1.69223	0.247419	-6.83952	7.94572e-12	1.80904e-10
Gm10717	0.839702	-1.68984	1.96801	-0.858654	0.390531	NA
Gm8600	2.30813	-1.68866	1.54392	-1.09375	0.274065	NA
Bmp10	0.536062	-1.68866	2.02034	-0.835829	0.403251	NA
Chrna5	163.579	-1.68649	0.125235	-13.4666	2.45889e-41	2.9231e-39
Kctd8	28.0849	-1.68538	0.263557	-6.39476	1.60799e-10	3.236e-09
Gm3402	0.279946	-1.68299	3.14221	-0.535607	0.59223	NA
Disp2	496.174	-1.68281	0.111786	-15.0539	3.25362e-51	5.64063e-49
Prpmp5	0.533281	-1.68278	2.02172	-0.83235	0.405212	NA
Gm5045	0.885869	-1.68239	2.2281	-0.755078	0.450202	NA
Gm29376	0.572118	-1.68226	1.99135	-0.844785	0.398231	NA
Gm4036	0.571969	-1.68008	1.99133	-0.843697	0.398839	NA
Gm14385	2.87851	-1.67789	1.06942	-1.56897	0.116654	NA
Gpr150	1.54396	-1.67686	1.23202	-1.36107	0.173492	NA
BC048679	0.525749	-1.6759	2.31819	-0.722934	0.46972	NA
Kcne4	1.1768	-1.67509	1.28907	-1.29945	0.193788	NA
Gm31274	0.27774	-1.67481	3.14269	-0.532921	0.594088	NA
1700009N14Rik	0.277718	-1.67478	3.14269	-0.532914	0.594093	NA
D130052B06Rik	0.277718	-1.67478	3.14269	-0.532914	0.594093	NA
Gm17214	0.277718	-1.67478	3.14269	-0.532914	0.594093	NA
Gm20656	0.277718	-1.67478	3.14269	-0.532914	0.594093	NA
Gm30970	0.277718	-1.67478	3.14269	-0.532914	0.594093	NA
Gm48136	0.277718	-1.67478	3.14269	-0.532914	0.594093	NA
Gm48587	0.277718	-1.67478	3.14269	-0.532914	0.594093	NA
Gm49339	0.277718	-1.67478	3.14269	-0.532914	0.594093	NA
Gm7327	0.277718	-1.67478	3.14269	-0.532914	0.594093	NA
Gm9242	0.277718	-1.67478	3.14269	-0.532914	0.594093	NA
Krt72	0.277718	-1.67478	3.14269	-0.532914	0.594093	NA
Mageb7-ps	0.277718	-1.67478	3.14269	-0.532914	0.594093	NA
Msmb	0.277342	-1.67322	3.1428	-0.532398	0.594451	NA
Angptl8	0.565489	-1.67313	1.99385	-0.839142	0.40139	NA
Gm45808	1.6104	-1.67286	1.49706	-1.11743	0.26381	NA
Oog4	0.53407	-1.67179	2.34345	-0.71339	0.475604	NA
Gm17333	0.276932	-1.67178	3.14287	-0.531929	0.594775	NA
Gm12182	0.52146	-1.67169	2.89869	-0.576704	0.564139	NA
Cntn1	303.151	-1.67134	0.0987253	-16.9292	2.74108e-64	6.42533e-62
Tm7sf2	233.874	-1.67128	0.117401	-14.2356	5.5093e-46	7.77045e-44
Pcdhb4	6.24276	-1.67084	0.606205	-2.75623	0.00584714	0.0236773
Gm9142	0.276682	-1.67084	3.14293	-0.531618	0.594991	NA
Oxgr1	0.276649	-1.67072	3.14294	-0.531577	0.595019	NA
Gm33882	0.276479	-1.67006	3.14298	-0.531361	0.595169	NA
Amdhd1	1.18222	-1.67001	1.62697	-1.02646	0.304677	NA
Orm1	0.5283	-1.66991	2.02328	-0.825348	0.409174	NA
Dcaf12l2	0.276292	-1.66935	3.14302	-0.531129	0.595329	NA
Gm6536	0.527631	-1.66902	2.02387	-0.824668	0.40956	NA
Gtsf2	0.564703	-1.66884	1.99394	-0.836957	0.402617	NA
Prl3d1	3.49497	-1.66745	0.781091	-2.13478	0.0327794	NA
Cyp2a22	0.519091	-1.66735	1.99729	-0.834805	0.403827	NA
Gm16077	0.276382	-1.66726	3.14286	-0.530492	0.595771	NA
Adam25	0.275544	-1.6665	3.1432	-0.530192	0.595979	NA
Ptgds	1.95695	-1.66641	0.992145	-1.6796	0.0930343	NA
Gm18555	0.275471	-1.66622	3.14322	-0.5301	0.596043	NA
Krt222	7.62269	-1.66521	0.518177	-3.2136	0.00131083	0.00667159
Serpini1	253.321	-1.6633	0.112284	-14.8134	1.20062e-49	2.03898e-47
Gm45434	0.274548	-1.66269	3.14344	-0.52894	0.596847	NA
Gm11109	0.274554	-1.66245	3.14348	-0.528857	0.596905	NA
Gm21965	0.274554	-1.66245	3.14348	-0.528857	0.596905	NA
Dnajc5b	0.274479	-1.66243	3.14345	-0.528855	0.596906	NA
Gm11223	0.274479	-1.66243	3.14345	-0.528855	0.596906	NA
Gm11362	0.274479	-1.66243	3.14345	-0.528855	0.596906	NA
Gm47505	0.274479	-1.66243	3.14345	-0.528855	0.596906	NA
Gm9116	0.274479	-1.66243	3.14345	-0.528855	0.596906	NA
Rps19-ps5	0.274479	-1.66243	3.14345	-0.528855	0.596906	NA
Slc25a5-ps	0.274204	-1.66137	3.14352	-0.528507	0.597147	NA
Igfbpl1	82.7355	-1.66113	0.170067	-9.76751	1.55223e-22	7.80477e-21
Col10a1	0.274116	-1.66104	3.14354	-0.528397	0.597224	NA
Fcna	0.808102	-1.6609	1.94975	-0.851853	0.394296	NA
Gm44984	1.17908	-1.66055	1.29795	-1.27937	0.200768	NA
Rhox4g	0.273602	-1.65906	3.14366	-0.527748	0.597674	NA
Gm11955	0.273308	-1.65793	3.14373	-0.527377	0.597932	NA
Gm12844	0.273308	-1.65793	3.14373	-0.527377	0.597932	NA
Gm18035	0.273308	-1.65793	3.14373	-0.527377	0.597932	NA
Gm18260	0.273308	-1.65793	3.14373	-0.527377	0.597932	NA
Gm18666	0.273308	-1.65793	3.14373	-0.527377	0.597932	NA
Gm48817	0.273308	-1.65793	3.14373	-0.527377	0.597932	NA
Gm6818	0.273308	-1.65793	3.14373	-0.527377	0.597932	NA
Gm9333	0.273308	-1.65793	3.14373	-0.527377	0.597932	NA
Gm9788	0.273308	-1.65793	3.14373	-0.527377	0.597932	NA
Ighg3	0.273308	-1.65793	3.14373	-0.527377	0.597932	NA
LT629151.5	0.273308	-1.65793	3.14373	-0.527377	0.597932	NA
Batf2	0.491724	-1.65715	2.92939	-0.565697	0.5716	NA
Gm6013	7.99626	-1.65641	0.550577	-3.0085	0.00262537	0.0120469
Prss47	0.48631	-1.65618	2.03099	-0.815456	0.414812	NA
Gm11628	0.874242	-1.65569	1.68506	-0.982568	0.32582	NA
Loxl1	15.0553	-1.6538	0.390301	-4.23724	2.2628e-05	0.000187176
Olfr1200	0.815157	-1.65176	1.88877	-0.874516	0.381837	NA
Gm7929	0.281557	-1.65039	3.14668	-0.524485	0.599941	NA
Vmn1r27	2.38474	-1.64957	0.87687	-1.8812	0.059945	NA
Plscr2	1.90487	-1.64746	1.32502	-1.24335	0.213739	NA
Lst1	0.834824	-1.64699	1.69216	-0.973308	0.3304	NA
Rnf150	255.989	-1.6464	0.089868	-18.3202	5.7152e-75	1.86506e-72
Dsc1	1.06958	-1.64602	1.49531	-1.10079	0.270989	NA
Bbox1	1.16167	-1.64493	1.63217	-1.00781	0.313543	NA
Kcnb2	51.2982	-1.64486	0.27017	-6.08824	1.1416e-09	2.07646e-08
Gpr162	180.34	-1.64474	0.12818	-12.8315	1.09283e-37	1.09566e-35
Clec2l	51.0941	-1.64302	0.210796	-7.79433	6.47506e-15	1.92781e-13
Fam131b	144.086	-1.64194	0.117729	-13.9468	3.29129e-44	4.27944e-42
Kcnh8	73.0992	-1.64159	0.220109	-7.45809	8.77867e-14	2.38342e-12
Rimbp2	173.896	-1.64033	0.193917	-8.45891	2.69881e-17	9.58956e-16
Fibcd1	10.3659	-1.63922	0.435202	-3.76657	0.000165504	0.00110489
Rps2-ps13	24.1313	-1.63798	1.97198	-0.830629	0.406183	0.60667
Pcdhb11	151.496	-1.6368	0.133508	-12.2599	1.4861e-34	1.35897e-32
Gm13304	1.29391	-1.63679	1.5249	-1.07338	0.283102	NA
Slc27a5	11.3603	-1.63618	0.480017	-3.40859	0.000652984	0.00367397
Gm12033	2.17515	-1.63375	2.01079	-0.812492	0.416509	NA
Gast	2.85312	-1.63284	0.878479	-1.85871	0.0630678	NA
C1qtnf9	2.38148	-1.62984	0.969117	-1.68177	0.0926126	NA
Fancd2os	0.266264	-1.62947	3.14567	-0.518003	0.604456	NA
Pcdhb20	48.4284	-1.62938	0.207009	-7.87106	3.51655e-15	1.06218e-13
Syt16	13.5895	-1.62874	0.470514	-3.46162	0.000536932	0.00310607
Gm10271	0.513551	-1.62733	2.02823	-0.802338	0.422357	NA
1700010B08Rik	0.547531	-1.62731	1.99818	-0.814399	0.415416	NA
Adam4	1.96045	-1.62731	1.03754	-1.56842	0.116782	NA
Rnf183	0.670486	-1.62607	2.33867	-0.695298	0.486868	NA
Prss52	0.510541	-1.62498	1.80775	-0.898897	0.368707	NA
Mip	0.541268	-1.62252	2.35461	-0.689085	0.49077	NA
Gm37317	0.837278	-1.622	1.68449	-0.962899	0.335598	NA
Gm5583	0.50422	-1.61893	2.39648	-0.675544	0.49933	NA
Plppr1	175.906	-1.61701	0.111775	-14.4667	1.96659e-47	2.94864e-45
Tafa4	5.52123	-1.61512	0.738188	-2.18795	0.0286732	0.0871635
Gpr156	48.306	-1.61434	0.209396	-7.70951	1.26299e-14	3.66201e-13
Olfr329	1.81425	-1.61097	1.33691	-1.205	0.228205	NA
Mroh4	3.23922	-1.6108	0.872766	-1.84562	0.0649473	NA
Pmfbp1	9.77225	-1.60979	0.514667	-3.12782	0.00176109	0.0085626
1700067P10Rik	0.798491	-1.60965	1.45148	-1.10898	0.267441	NA
Insyn2b	15.5727	-1.60766	0.406699	-3.95295	7.71926e-05	0.000559789
Gpr1	1.78922	-1.60732	1.20999	-1.32837	0.184055	NA
Pnmal1	36.2801	-1.60665	0.254185	-6.32078	2.60241e-10	5.16233e-09
Cel	1.57032	-1.6055	1.43223	-1.12098	0.262297	NA
Rhox7a	1.45475	-1.60507	1.23239	-1.3024	0.19278	NA
Rpl7-ps7	1.19724	-1.6031	1.29223	-1.24057	0.214766	NA
Tekt5	1.61257	-1.60265	1.09385	-1.46515	0.142879	NA
Gm43738	1.47805	-1.60175	2.07549	-0.771745	0.440266	NA
Myh6	8.68011	-1.6013	0.784603	-2.04091	0.0412598	0.116585
Gpr155	32.4057	-1.59845	0.320688	-4.98445	6.21373e-07	7.15181e-06
Ntng2	100.772	-1.59816	0.152573	-10.4747	1.12918e-25	6.93467e-24
Nav3	134.686	-1.59799	0.240915	-6.63299	3.2895e-11	7.15105e-10
Tmem59l	43.0715	-1.59772	0.218106	-7.32543	2.38129e-13	6.16359e-12
Cntnap2	349.55	-1.59581	0.264079	-6.04292	1.51352e-09	2.70564e-08
Ptpn5	128.046	-1.59413	0.154416	-10.3236	5.51176e-25	3.21868e-23
Gp1bb	16.6589	-1.59375	0.355089	-4.48832	7.17876e-06	6.6302e-05
Mettl7b	2.38087	-1.5936	1.34816	-1.18206	0.237182	NA
Htr1d	14.0134	-1.59172	0.576466	-2.76117	0.00575945	0.023402
Itih2	1.49964	-1.59162	1.68483	-0.944678	0.344823	NA
Kcnq2	851.362	-1.59045	0.091265	-17.4267	5.17724e-68	1.34633e-65
Tmigd1	1.56778	-1.58905	1.48761	-1.06819	0.285435	NA
Dnah7a	15.5852	-1.58895	0.349974	-4.54019	5.62037e-06	5.2997e-05
St8sia5	17.6382	-1.58874	0.339698	-4.67692	2.91211e-06	2.90914e-05
Gm16581	0.782304	-1.5875	1.45079	-1.09423	0.273853	NA
Ly6h	248.641	-1.58742	0.114047	-13.9191	4.85221e-44	6.21195e-42
Gm9767	0.494161	-1.58642	1.81155	-0.875727	0.381179	NA
Gm49646	0.496751	-1.58636	2.0341	-0.779883	0.43546	NA
Gm3336	0.707401	-1.58588	1.89843	-0.835361	0.403515	NA
Tmem233	2.17324	-1.58581	1.15689	-1.37076	0.17045	NA
Gm12573	3.07114	-1.58422	0.780459	-2.02985	0.0423714	NA
Cd209e	0.493704	-1.58388	2.03524	-0.778226	0.436436	NA
Zcwpw2	3.97185	-1.58381	0.88233	-1.79503	0.0726495	0.180434
Gm49209	0.494062	-1.58377	1.81156	-0.874255	0.381979	NA
Vmn1r28	0.774555	-1.58313	1.69819	-0.932249	0.351208	NA
Gm49248	1.46485	-1.583	2.07617	-0.762458	0.445786	NA
Gm4929	0.491831	-1.58153	2.40449	-0.657738	0.510707	NA
F9	1.18535	-1.5793	1.37035	-1.15248	0.249125	NA
Uts2b	1.62007	-1.57902	1.0969	-1.43953	0.150001	NA
C1qtnf1	6.14261	-1.57848	0.978131	-1.61377	0.106576	0.241787
Sptlc3	1.46767	-1.57678	1.23902	-1.2726	0.203159	NA
Ablim2	22.2537	-1.57667	0.353894	-4.45519	8.38172e-06	7.65205e-05
Gm4986	0.487748	-1.57569	2.37304	-0.663996	0.506693	NA
Gm8349	0.488668	-1.5744	2.03791	-0.772555	0.439786	NA
Lhfpl3	8.64771	-1.57362	0.507526	-3.10057	0.00193151	0.00926133
Gm9103	0.492845	-1.57351	2.03549	-0.773037	0.4395	NA
Zfp133-ps	5.19147	-1.57311	0.6324	-2.48753	0.0128635	0.0453245
1700019A02Rik	0.505266	-1.57301	2.35021	-0.669304	0.503301	NA
Gm5469	0.485803	-1.57229	2.04003	-0.770718	0.440874	NA
Lamp5	5.79611	-1.57147	0.81337	-1.93205	0.0533527	0.142049
Vat1l	349.345	-1.57136	0.0913638	-17.199	2.70353e-66	6.521e-64
Car10	27.9548	-1.57077	0.273681	-5.73943	9.4994e-09	1.50284e-07
Tmem156	0.755033	-1.57034	1.9269	-0.814958	0.415096	NA
Cbln2	410.853	-1.56996	0.0793903	-19.7752	4.87334e-87	2.13439e-84
Apcs	0.486644	-1.56683	2.37256	-0.6604	0.508997	NA
Mettl24	1.15919	-1.56631	1.46855	-1.06657	0.286166	NA
Mmd2	147.234	-1.56419	0.132931	-11.7669	5.77874e-32	4.62382e-30
Lactbl1	0.765675	-1.5632	1.74195	-0.897388	0.369512	NA
Pcdh9	358.518	-1.56311	0.14886	-10.5005	8.58966e-26	5.33425e-24
Gm26938	1.88694	-1.56244	1.45975	-1.07035	0.284464	NA
Tekt3	1.45217	-1.55468	1.20094	-1.29455	0.195476	NA
Dlg2	40.569	-1.55438	0.442639	-3.51162	0.000445388	0.00263605
Gm10775	1.60226	-1.55437	1.17796	-1.31954	0.186988	NA
Gria1	19.6518	-1.55399	0.542303	-2.86553	0.00416309	0.0177703
Pcdhb12	16.531	-1.55373	0.365003	-4.25676	2.07409e-05	0.000173202
Ntng1	157.92	-1.55178	0.20596	-7.5344	4.9058e-14	1.36306e-12
Pcdha7	38.5302	-1.55068	0.30186	-5.13709	2.79021e-07	3.44929e-06
Kiss1r	6.73235	-1.55032	0.656729	-2.36068	0.0182416	0.0605164
Gm20162	2.29518	-1.54808	0.997793	-1.5515	0.120781	NA
Cdk5r2	94.1516	-1.54803	0.154563	-10.0156	1.30216e-23	7.01353e-22
Slc2a12	1.82808	-1.54729	1.33259	-1.16111	0.245595	NA
Hoxd1	1.78421	-1.54696	1.12131	-1.3796	0.16771	NA
Olfr1261	1.2182	-1.54662	1.29059	-1.19839	0.230766	NA
Fbxw20	0.756129	-1.54485	1.55814	-0.991466	0.321458	NA
Cldn2	2.67876	-1.54274	1.14868	-1.34305	0.179256	NA
Gm48042	1.73511	-1.54148	1.5995	-0.963727	0.335183	NA
Lingo1	376.336	-1.53994	0.104611	-14.7206	4.75263e-49	7.7547e-47
Gm9029	11.8254	-1.53976	1.76115	-0.874294	0.381958	0.584116
Neurog3	0.258231	-1.53878	3.1469	-0.488982	0.624855	NA
6430571L13Rik	17.8044	-1.53797	0.368967	-4.16832	3.06847e-05	0.00024706
Enpp2	16.3609	-1.53492	0.351516	-4.36656	1.26216e-05	0.000110558
B3galt2	12.1475	-1.53469	0.456348	-3.36298	0.000771068	0.00426058
Tnr	24.9174	-1.53467	0.464348	-3.30501	0.000949746	0.00507436
Vmn1r17	0.472334	-1.53462	2.04504	-0.750411	0.453007	NA
Defb13	0.508483	-1.5342	1.79319	-0.855568	0.392237	NA
Atp2c2	5.63462	-1.53362	0.78008	-1.96598	0.0493008	0.133721
Shc4	65.6845	-1.53353	0.185635	-8.26099	1.44469e-16	4.82811e-15
Gm12571	2.29667	-1.53318	1.04581	-1.46602	0.142642	NA
Kcns2	0.488993	-1.53201	2.0283	-0.755317	0.450059	NA
Rtn1	3341.08	-1.53198	0.0559168	-27.3975	2.93404e-165	1.62771e-161
Tsga10ip	0.471323	-1.53191	2.04608	-0.748702	0.454037	NA
Spink5	1.52824	-1.53171	1.17149	-1.30749	0.191045	NA
Klhl1	6.10012	-1.53162	0.558836	-2.74073	0.00613037	0.0246503
Gm6773	0.472119	-1.53037	2.04471	-0.748455	0.454186	NA
Klrb1b	0.452721	-1.53036	2.45981	-0.622148	0.533845	NA
Chrm5	0.470688	-1.52965	2.04572	-0.747734	0.454621	NA
Sostdc1	0.487842	-1.52853	2.02873	-0.753442	0.451185	NA
Igsf21	248.588	-1.52567	0.110081	-13.8595	1.11406e-43	1.39411e-41
Gm7542	0.470706	-1.52529	2.04529	-0.745757	0.455814	NA
Plekhd1	62.7161	-1.52472	0.223845	-6.81149	9.65962e-12	2.18431e-10
9430097D07Rik	0.469143	-1.52183	2.42097	-0.628605	0.529608	NA
Gabra3	25.0027	-1.52165	0.287886	-5.28559	1.253e-07	1.64202e-06
Gm5890	0.487131	-1.51885	2.39683	-0.633692	0.526282	NA
Cd200	277.804	-1.51879	0.153237	-9.91142	3.71315e-23	1.93724e-21
Olfr1305	3.34762	-1.51853	0.780209	-1.94631	0.0516177	NA
LT629148.13	0.75148	-1.51793	1.93894	-0.782867	0.433705	NA
Gm48497	0.75648	-1.51581	1.69152	-0.896125	0.370186	NA
Onecut3	552.37	-1.51447	0.0809482	-18.7091	4.17409e-78	1.54377e-75
Klhdc8a	2.93117	-1.51338	0.812929	-1.86164	0.0626536	NA
Nppa	1.12914	-1.5115	1.31836	-1.14649	0.25159	NA
Dnase1l3	7.56965	-1.51045	0.570189	-2.64904	0.0080722	0.0309981
Lratd1	95.2184	-1.50957	0.180403	-8.36775	5.87288e-17	2.02785e-15
Gm8220	0.507099	-1.50925	3.13727	-0.48107	0.630466	NA
Lbh	435.185	-1.50883	0.0798151	-18.904	1.05695e-79	4.09088e-77
Gm9918	1.86682	-1.50806	0.980813	-1.53756	0.124156	NA
BC051142	11.0255	-1.50691	0.494181	-3.04931	0.00229367	0.010741
Olfm3	30.2267	-1.50304	0.315854	-4.75866	1.94879e-06	2.02964e-05
Nsg2	173.628	-1.50252	0.126211	-11.9048	1.11669e-32	9.43409e-31
Fstl5	209.639	-1.50217	0.120097	-12.508	6.75221e-36	6.49578e-34
Smim18	4.10744	-1.50212	0.727733	-2.06411	0.0390075	0.111624
Gng13	1.98884	-1.50187	1.02017	-1.47218	0.140973	NA
Lrrtm2	107.586	-1.50138	0.156255	-9.60855	7.35802e-22	3.48888e-20
Stab2	1.73787	-1.49893	1.38548	-1.08188	0.279306	NA
Resp18	112.571	-1.49887	0.148859	-10.069	7.57194e-24	4.15907e-22
Ttpa	3.90939	-1.49833	0.82743	-1.81083	0.0701674	0.175661
Htr2a	2.54547	-1.49789	0.899087	-1.66601	0.0957111	NA
Slc9a9	52.0495	-1.4977	0.203727	-7.35151	1.95984e-13	5.13662e-12
Gabrg3	12.9866	-1.4964	0.368884	-4.05655	4.98029e-05	0.000379867
Pebp4	0.48279	-1.49535	2.95428	-0.506162	0.612743	NA
S1pr5	2.52482	-1.49466	0.894502	-1.67094	0.0947342	NA
Gm11701	0.72638	-1.49434	1.69848	-0.879807	0.378964	NA
Zcchc13	0.519797	-1.49397	2.89406	-0.516218	0.605702	NA
Cdh20	22.5905	-1.49278	0.302194	-4.93983	7.81923e-07	8.78319e-06
Vmn2r-ps99	0.236368	-1.49213	3.16045	-0.472126	0.636837	NA
Spry3	28.0515	-1.49182	0.264759	-5.63464	1.75428e-08	2.65182e-07
Gabrg2	240.956	-1.49182	0.136527	-10.9269	8.57057e-28	5.75161e-26
1700028K03Rik	2.32405	-1.49096	1.51263	-0.985673	0.324294	NA
Pcyt1b	47.8684	-1.48924	0.209715	-7.10122	1.2366e-12	3.02657e-11
Gm46344	0.726827	-1.48677	1.94356	-0.764972	0.444288	NA
Gabbr2	180.916	-1.48493	0.153594	-9.66793	4.12655e-22	1.98492e-20
Nlgn3	49.7335	-1.48424	0.309111	-4.80165	1.57361e-06	1.67026e-05
Gm15455	1.83902	-1.48377	1.02714	-1.44456	0.14858	NA
Cma1	0.72788	-1.48311	1.89377	-0.783153	0.433537	NA
Gm1979	0.397492	-1.48217	2.4715	-0.599704	0.548704	NA
Rps25-ps1	0.480159	-1.48173	2.95717	-0.501066	0.616325	NA
Sox14	3.94218	-1.48159	0.894491	-1.65635	0.097651	0.226656
Vsx1	0.457047	-1.4809	2.39335	-0.618753	0.536079	NA
Mamstr	2.72378	-1.48071	1.17742	-1.25759	0.208541	NA
Sptssb	12.559	-1.47859	0.697022	-2.1213	0.0338967	0.100008
Kirrel3	218.343	-1.47672	0.105144	-14.0447	8.30682e-45	1.1332e-42
Gm7633	1.04266	-1.47653	1.8291	-0.807244	0.419526	NA
Gm15798	0.452512	-1.47652	2.0547	-0.718608	0.472383	NA
Prima1	7.82572	-1.47634	0.489454	-3.0163	0.00255882	0.011787
Ngp	0.455267	-1.47581	2.39513	-0.616172	0.537781	NA
Asmt	0.455257	-1.47571	2.39514	-0.616127	0.537811	NA
Gm13357	1.46065	-1.47562	1.14356	-1.29038	0.19692	NA
Acsbg2	2.2217	-1.4753	0.923754	-1.59707	0.110251	NA
Atp2b2	83.9659	-1.47523	0.172661	-8.54407	1.29576e-17	4.67794e-16
Mgst3	258.889	-1.47404	0.0973033	-15.1489	7.69982e-52	1.37794e-49
Gm48561	0.51635	-1.47361	2.89695	-0.508677	0.610979	NA
Gm6509	0.763941	-1.47321	1.99173	-0.73966	0.459506	NA
Pcdhga7	245.761	-1.47272	0.103088	-14.286	2.67551e-46	3.83866e-44
Klrg1	0.471994	-1.47267	2.40713	-0.611796	0.540673	NA
Ncan	193.911	-1.47093	0.1417	-10.3805	3.0402e-25	1.81355e-23
Gm20438	0.454048	-1.46957	2.39671	-0.613161	0.53977	NA
2310034G01Rik	1.49042	-1.46935	1.16104	-1.26554	0.205676	NA
Gm6311	3.71837	-1.46909	1.37919	-1.06518	0.286794	NA
Tmtc1	159.56	-1.46883	0.130895	-11.2214	3.20151e-29	2.28681e-27
Tmem130	187.093	-1.46818	0.131405	-11.1729	5.53196e-29	3.91781e-27
Elovl6	240.317	-1.46655	0.0991531	-14.7908	1.67916e-49	2.82286e-47
Trpc4	20.7814	-1.46527	0.328241	-4.46401	8.0441e-06	7.35997e-05
Lypd1	61.1758	-1.46487	0.256377	-5.71373	1.10529e-08	1.72888e-07
Syt2	110.046	-1.46274	0.206309	-7.09003	1.3408e-12	3.27199e-11
Hdhd3	5.72418	-1.46271	0.628167	-2.32854	0.0198836	0.0649251
Cnmd	2.09711	-1.46201	1.00511	-1.45457	0.145788	NA
Zfp300	10.7961	-1.45915	0.541603	-2.69414	0.00705713	0.0277861
Asic4	79.6318	-1.45859	0.16917	-8.62203	6.5775e-18	2.42726e-16
Fam166b	1.03806	-1.45485	1.60464	-0.90665	0.364592	NA
Hoxc12	0.488518	-1.45354	2.91087	-0.499348	0.617534	NA
Apol9a	4.30554	-1.45225	0.700672	-2.07265	0.038205	0.10977
Steap4	2.28994	-1.45143	0.972454	-1.49254	0.135557	NA
Gm21981	10.4802	-1.44987	0.529113	-2.74018	0.0061405	0.0246851
Elovl3	0.802258	-1.4479	1.71136	-0.846049	0.397525	NA
Mroh2b	0.428827	-1.44539	2.47689	-0.583552	0.559522	NA
Gm20547	1.79868	-1.44444	2.49401	-0.579163	0.562479	NA
Gm44245	0.801453	-1.44411	1.71167	-0.843688	0.398844	NA
Atp1a3	1261.61	-1.44264	0.0624483	-23.1013	4.49502e-118	5.66037e-115
Dmbx1	12.9951	-1.442	0.402847	-3.57951	0.000344235	0.00210474
Cnih2	187.68	-1.44119	0.122976	-11.7193	1.01491e-31	7.96753e-30
Gm6142	0.750328	-1.44107	1.75877	-0.819364	0.412579	NA
Prtn3	12.5938	-1.44096	0.399627	-3.60577	0.000311229	0.001927
Pcdha3	41.2674	-1.44089	0.227452	-6.3349	2.37502e-10	4.72251e-09
St8sia2	566.852	-1.43809	0.103771	-13.8584	1.13194e-43	1.40589e-41
Cdh7	21.4665	-1.43757	0.391168	-3.67506	0.000237791	0.00152684
Ccl6	3.60297	-1.43684	0.841555	-1.70737	0.0877539	NA
Sez6	557.948	-1.43296	0.109329	-13.1068	3.00995e-39	3.2957e-37
Sds	0.606772	-1.43254	2.26163	-0.633408	0.526467	NA
Atp2b3	9.49549	-1.43032	0.48894	-2.92536	0.00344061	0.0151567
Cfh	5.62416	-1.4286	0.778643	-1.83473	0.0665461	0.168467
Gucy2d	0.767356	-1.42808	1.90624	-0.749159	0.453761	NA
Gm4567	0.813127	-1.4277	1.68624	-0.846678	0.397175	NA
Pcdhgb4	108.245	-1.42496	0.169658	-8.39899	4.50342e-17	1.568e-15
Aif1	0.453758	-1.42172	2.05328	-0.692414	0.488677	NA
Cntn2	354.121	-1.42054	0.118059	-12.0325	2.39729e-33	2.0999e-31
Pcdhb10	22.1333	-1.42	0.313551	-4.52877	5.93287e-06	5.566e-05
P2rx3	342.55	-1.41909	0.101572	-13.9712	2.33536e-44	3.08472e-42
Hcrtr2	7.93452	-1.41892	0.511414	-2.77452	0.0055284	0.0226206
Gnat3	2.58749	-1.41519	0.970185	-1.45869	0.144652	NA
Rps2-ps5	1.33403	-1.41434	1.35474	-1.044	0.296485	NA
Pcdhb15	8.65208	-1.41064	0.507324	-2.78056	0.0054266	0.0222505
Mrgpre	140.409	-1.40847	0.13465	-10.4603	1.31507e-25	8.04657e-24
Sema3a	68.1761	-1.4083	0.18815	-7.48501	7.15427e-14	1.95515e-12
Cadps2	344.052	-1.4079	0.0969709	-14.5188	9.20654e-48	1.39295e-45
Gm49353	11.9435	-1.40739	0.562582	-2.50166	0.0123614	0.0438486
Olfml2b	12.4878	-1.40653	0.395383	-3.5574	0.000374551	0.00227008
Tmem255a	178.906	-1.40565	0.140266	-10.0214	1.22798e-23	6.63545e-22
Pcdhb17	88.0116	-1.40513	0.155211	-9.05306	1.39023e-19	5.75561e-18
Pou4f2	12.6029	-1.40482	0.416993	-3.36894	0.000754585	0.00417922
Acsl1	399.004	-1.40459	0.089138	-15.7574	6.10723e-56	1.16831e-53
Hgf	0.701201	-1.4043	1.58037	-0.888594	0.374221	NA
Tmem229b	196.161	-1.40405	0.149033	-9.42108	4.46459e-21	2.03017e-19
Clec14a	1.18195	-1.40133	1.59284	-0.879771	0.378983	NA
Chga	655.941	-1.40063	0.0793475	-17.6518	9.85774e-70	2.68955e-67
Spp2	2.62942	-1.39887	0.896622	-1.56016	0.118722	NA
Tafa2	192.172	-1.39811	0.170686	-8.19113	2.58776e-16	8.47796e-15
Gm4575	0.459097	-1.39662	2.45427	-0.569058	0.569317	NA
Rab9b	34.7812	-1.3962	0.240441	-5.80683	6.36673e-09	1.03075e-07
Odaph	2.75628	-1.39548	0.849	-1.64367	0.100244	NA
Itih3	2.50036	-1.3949	1.33987	-1.04107	0.297843	NA
Ces1f	2.57379	-1.39481	0.89987	-1.55001	0.121139	NA
Card11	3.41279	-1.39477	1.12162	-1.24353	0.213672	NA
Ptpro	199.791	-1.39455	0.148143	-9.41358	4.79516e-21	2.17454e-19
Meox1	1.16748	-1.39399	1.42373	-0.979115	0.327523	NA
Islr2	1524.89	-1.39224	0.0691094	-20.1454	2.95291e-90	1.44545e-87
Itgal	18.223	-1.39007	0.368902	-3.76812	0.000164483	0.00109896
Gm17177	1.71729	-1.38978	1.11076	-1.25119	0.210864	NA
4930502E18Rik	2.08136	-1.38801	0.997013	-1.39217	0.16387	NA
Nrsn1	26.8625	-1.38766	0.293235	-4.73224	2.22057e-06	2.28836e-05
Sgpp2	30.3291	-1.38747	0.247973	-5.59525	2.20309e-08	3.27961e-07
Gm21930	1.32187	-1.3872	1.30982	-1.05908	0.289565	NA
Gfi1	2.49962	-1.38602	0.97073	-1.42781	0.153346	NA
Pcdh17	200.225	-1.38545	0.11746	-11.7951	4.13801e-32	3.34315e-30
Olfr545	1.96171	-1.3827	1.12144	-1.23297	0.217588	NA
Xlr4c	18.1824	-1.38215	0.397978	-3.47294	0.000514793	0.00299256
Galnt9	179.733	-1.38197	0.106145	-13.0196	9.46055e-39	1.01582e-36
Pcdhb16	15.4853	-1.38194	0.350716	-3.94035	8.13639e-05	0.000586207
Pcdhga12	37.9623	-1.38134	0.282707	-4.88613	1.02839e-06	1.13048e-05
Gm28041	2.59171	-1.37997	1.26661	-1.0895	0.275935	NA
Ugt2a3	3.31536	-1.37995	0.79617	-1.73324	0.0830531	NA
Sv2a	422.471	-1.37882	0.0957385	-14.4019	5.03265e-47	7.41224e-45
Htr1b	9.9841	-1.37859	0.529864	-2.60178	0.00927403	0.0347395
Gm7809	4.55361	-1.37704	0.685665	-2.00833	0.0446087	0.124068
Pcdhb13	9.36778	-1.37248	0.447906	-3.06422	0.00218237	0.0103068
Alcam	392.979	-1.37215	0.0990593	-13.8518	1.2409e-43	1.51855e-41
Cct6b	2.04996	-1.37072	0.971426	-1.41104	0.158234	NA
Postn	20.9246	-1.36956	0.452808	-3.02459	0.00248974	0.0115326
Slc8a2	172.514	-1.36876	0.131246	-10.429	1.82881e-25	1.10278e-23
Dbh	1.40299	-1.36875	1.22313	-1.11906	0.263115	NA
Tbc1d30	23.1027	-1.36802	0.34158	-4.00498	6.20232e-05	0.000461445
D430041D05Rik	47.7622	-1.36798	0.202897	-6.74227	1.55936e-11	3.47423e-10
Armh4	516.872	-1.36682	0.0738853	-18.4993	2.09201e-76	7.10559e-74
Pcdha4	45.2509	-1.36671	0.235566	-5.80181	6.56018e-09	1.06104e-07
Gm2056	1.69899	-1.36561	1.11275	-1.22724	0.219733	NA
St8sia3	365.88	-1.36531	0.111233	-12.2743	1.24426e-34	1.15045e-32
Cntnap5b	27.2691	-1.36288	0.276588	-4.92746	8.33056e-07	9.33011e-06
Gm45234	106.488	-1.36185	2.30812	-0.590025	0.555174	0.732546
Nrn1	42.2955	-1.36182	0.234744	-5.80127	6.58136e-09	1.06343e-07
Gjd2	31.7726	-1.3616	0.261832	-5.20029	1.98974e-07	2.52019e-06
Fkbp1b	101.945	-1.36147	0.163572	-8.32334	8.55218e-17	2.90477e-15
Tmem169	87.8229	-1.35984	0.194812	-6.98027	2.94604e-12	6.99207e-11
Aox2	0.983563	-1.3593	1.63166	-0.83308	0.4048	NA
Ret	1587.71	-1.35909	0.0511564	-26.5674	1.61616e-155	6.72444e-152
Agap2	132.237	-1.35815	0.153792	-8.83107	1.03675e-18	4.01269e-17
Onecut1	115.731	-1.35718	0.134449	-10.0944	5.84875e-24	3.22321e-22
Adam1a	13.2115	-1.35699	0.405024	-3.35038	0.000806997	0.0044224
Gm15610	1.66665	-1.35653	1.11969	-1.21153	0.225692	NA
C1ql4	9.64211	-1.35564	0.474034	-2.85979	0.00423915	0.0180394
Magee2	10.2127	-1.35521	0.455675	-2.97406	0.00293883	0.0132802
Asic1	796.918	-1.35415	0.0942396	-14.3693	8.06912e-47	1.17802e-44
Cd8a	2.39729	-1.35381	0.885224	-1.52934	0.12618	NA
Upk3b	13.3825	-1.35305	0.544949	-2.48288	0.0130323	0.0457782
Aqp9	1.02157	-1.35268	1.37935	-0.980668	0.326757	NA
Olfr1351	2.07988	-1.35248	1.45683	-0.92837	0.353216	NA
Ccn3	86.7361	-1.35052	0.170887	-7.90303	2.72207e-15	8.31255e-14
Acsm2	3.95353	-1.34897	1.06435	-1.26742	0.205006	0.387514
Gm26712	7.58422	-1.34879	0.513745	-2.62541	0.00865449	0.0329001
Oas1e	0.908078	-1.34878	1.58722	-0.849771	0.395452	NA
Dusp27	3.83242	-1.34866	0.70545	-1.91177	0.0559053	0.147619
Crtac1	202.196	-1.34866	0.105069	-12.836	1.03121e-37	1.04014e-35
Pde2a	173.851	-1.3485	0.4032	-3.3445	0.000824308	0.00449507
Il23r	0.443358	-1.34825	2.46675	-0.54657	0.584674	NA
Myo3a	0.444567	-1.34774	2.05601	-0.655514	0.512137	NA
Trhde	24.1989	-1.34739	0.41897	-3.21596	0.00130011	0.00662715
Drd3	1.45585	-1.34545	1.19158	-1.12913	0.258843	NA
Gm28047	9.02978	-1.34453	0.962527	-1.39687	0.162452	0.328795
Cyp4f15	11.3765	-1.34394	0.575664	-2.33458	0.0195653	0.0641578
Gpld1	5.79279	-1.34388	0.726949	-1.84866	0.0645063	0.164497
Gpr65	0.763562	-1.34295	1.71213	-0.78437	0.432823	NA
Gm10566	0.480899	-1.34295	2.41557	-0.555954	0.578242	NA
Id4	185.931	-1.34258	0.104741	-12.8181	1.29905e-37	1.29462e-35
Slc8a1	142.401	-1.34248	0.139364	-9.63295	5.80386e-22	2.76773e-20
Aplp1	2384.26	-1.34246	0.0637725	-21.0507	2.25119e-98	1.38765e-95
Lgi1	9.87634	-1.34186	0.734774	-1.82622	0.0678173	0.170961
Tnfsf11	0.985496	-1.34121	1.44514	-0.928085	0.353364	NA
4930524B15Rik	1.83376	-1.34117	1.03948	-1.29023	0.196972	NA
Hhla1	0.721899	-1.34041	1.94447	-0.689344	0.490607	NA
Olfr443-ps1	0.726997	-1.34031	1.58048	-0.84804	0.396416	NA
Gm47435	1.03684	-1.3401	1.44738	-0.925881	0.354508	NA
Slc17a2	0.880659	-1.33994	1.69976	-0.788312	0.430514	NA
Tril	13.0457	-1.33974	0.434143	-3.08593	0.00202914	0.00967095
Gm29289	0.683341	-1.33931	2.2615	-0.59222	0.553703	NA
Cartpt	988.156	-1.33917	0.0569115	-23.5307	1.97764e-122	2.99217e-119
Gm18859	0.443517	-1.33902	2.46534	-0.543139	0.587034	NA
Lmo3	39.7838	-1.33895	0.248793	-5.3818	7.37439e-08	1.00435e-06
Gm9619	0.44149	-1.33826	2.46812	-0.54222	0.587667	NA
Iqcf1	2.09264	-1.33787	0.950838	-1.40704	0.159414	NA
Ccl12	0.443896	-1.33785	2.46502	-0.542732	0.587314	NA
Gm49948	0.479651	-1.33773	2.41629	-0.55363	0.579832	NA
Has3	72.0104	-1.33759	0.176662	-7.57145	3.69081e-14	1.03411e-12
Bmerb1	136.796	-1.33752	0.129292	-10.3449	4.41314e-25	2.60454e-23
Gm11578	5.2665	-1.3371	0.740976	-1.80451	0.0711515	0.177617
Pgpep1l	0.630989	-1.33682	1.94365	-0.687786	0.491588	NA
Abcd2	12.3432	-1.33673	0.646057	-2.06905	0.038541	0.110516
Gjb6	4.52807	-1.33608	0.754391	-1.77107	0.0765488	0.188128
Gm10171	8.88709	-1.33576	2.19422	-0.608763	0.542682	0.722902
Gm10233	8.88709	-1.33576	2.19422	-0.608763	0.542682	0.722902
Il12rb2	1.50484	-1.33476	1.11506	-1.19703	0.231295	NA
Olfr1055	0.71897	-1.33474	2.23233	-0.597912	0.549899	NA
Chgb	875.8	-1.33413	0.0661544	-20.1669	1.91074e-90	9.63649e-88
BC049715	13.289	-1.33349	0.58562	-2.27707	0.0227823	0.0724429
Hs3st2	34.9767	-1.33346	0.254947	-5.23034	1.69198e-07	2.16612e-06
Pcdhga3	158.79	-1.33319	0.120451	-11.0683	1.7866e-28	1.23379e-26
Adgrg6	17.146	-1.33159	0.495208	-2.68894	0.00716785	0.028109
Astn2	315.059	-1.33147	0.0909913	-14.633	1.73092e-48	2.76997e-46
Rps18-ps1	0.683443	-1.33121	2.26013	-0.588999	0.555862	NA
Rnft2	126.984	-1.33086	0.189818	-7.01122	2.36253e-12	5.64937e-11
Gm12174	2.53194	-1.33065	0.905569	-1.46941	0.141721	NA
Atp6v1g2	95.0795	-1.3305	0.214382	-6.20622	5.42754e-10	1.02648e-08
Gm10439	2.93133	-1.33036	0.817855	-1.62665	0.103812	NA
Gm48808	0.440776	-1.33029	2.4686	-0.538886	0.589965	NA
2020-03-04	122.356	-1.33025	0.139607	-9.52857	1.59468e-21	7.47614e-20
Fkbp14	30.548	-1.33018	0.275524	-4.82782	1.38037e-06	1.48985e-05
Galnt14	69.6615	-1.32909	0.206471	-6.43716	1.21733e-10	2.47374e-09
Gm15791	0.699061	-1.32791	1.95623	-0.678814	0.497256	NA
Ldhal6b	1.97101	-1.32764	1.02606	-1.29392	0.195693	NA
Tesmin	2.16512	-1.32541	0.949117	-1.39646	0.162575	NA
Cntnap4	25.9224	-1.32485	0.269237	-4.92078	8.62003e-07	9.60262e-06
Gm45925	1.80269	-1.32435	1.12881	-1.17323	0.240705	NA
Hsd11b1	4.1589	-1.32306	1.05073	-1.25918	0.207967	0.391449
Fjx1	411.137	-1.32288	0.0908593	-14.5596	5.07192e-48	7.81592e-46
Pcdhb3	28.5543	-1.3226	0.286475	-4.6168	3.897e-06	3.78611e-05
Ccl8	0.436595	-1.32047	2.47161	-0.534257	0.593164	NA
Syt13	351.982	-1.31997	0.0979979	-13.4694	2.36898e-41	2.83647e-39
Cyp3a59	0.43887	-1.31854	2.46892	-0.534056	0.593303	NA
Gm17026	0.715506	-1.31826	1.98932	-0.662668	0.507543	NA
Chrnb2	711.39	-1.31822	0.0619061	-21.2939	1.29251e-100	8.60447e-98
Ehd3	147.246	-1.31767	0.112903	-11.6707	1.7984e-31	1.39213e-29
Ankrd63	0.750077	-1.31729	1.90713	-0.69072	0.489742	NA
H2bfm	2.73467	-1.3172	0.888406	-1.48265	0.138167	NA
Shbg	0.923172	-1.31699	1.95672	-0.673059	0.50091	NA
Smim40-ps	1.06905	-1.3148	1.60427	-0.819568	0.412463	NA
Nkain4	24.3025	-1.31384	0.305131	-4.30581	1.66379e-05	0.000142148
Lrrc74a	0.474929	-1.31348	2.41887	-0.543014	0.58712	NA
Gm14514	0.711758	-1.31339	1.58094	-0.830764	0.406107	NA
Plppr2	524.484	-1.31296	0.0819868	-16.0142	1.0163e-57	2.08817e-55
Ankrd29	12.361	-1.31261	0.384828	-3.41092	0.000647452	0.00364778
Ankrd33	2.8051	-1.31243	0.998271	-1.3147	0.188611	NA
Slc25a35	5.43486	-1.31096	0.663574	-1.9756	0.0481999	0.13155
Adgrg3	1.74973	-1.31072	1.00243	-1.30754	0.191028	NA
Etnppl	2.09545	-1.3102	1.04313	-1.25602	0.209107	NA
Casr	1.06864	-1.30882	1.38245	-0.946737	0.343773	NA
Prr22	2.61695	-1.30879	0.922951	-1.41805	0.156177	NA
Sash3	0.703173	-1.30829	1.58205	-0.826958	0.408261	NA
Gm17137	1.41189	-1.30713	1.22124	-1.07033	0.284471	NA
Rab3c	199.913	-1.30658	0.191672	-6.81673	9.3139e-12	2.11475e-10
Crxos	0.987568	-1.30637	1.58127	-0.826151	0.408719	NA
Rmdn2	20.4139	-1.30599	0.376118	-3.4723	0.000516026	0.00299868
Smpd3	553.277	-1.30541	0.0942247	-13.8542	1.19914e-43	1.47832e-41
Dnah9	10.7433	-1.30528	0.550948	-2.36916	0.0178287	0.0594516
Pcdhga2	265.53	-1.30512	0.0951953	-13.7099	8.85861e-43	1.06836e-40
Gm16470	0.668189	-1.30392	1.73094	-0.753301	0.451269	NA
Gm12430	0.954417	-1.30363	1.47152	-0.885905	0.375669	NA
Pmis2	0.645122	-1.30187	1.75787	-0.740597	0.458938	NA
2020-03-01	75.0626	-1.30181	0.162477	-8.01227	1.12609e-15	3.53613e-14
Lrrtm3	14.0721	-1.30064	0.483365	-2.6908	0.00712816	0.0280061
Pcdh11x	115.894	-1.30023	0.152084	-8.54942	1.23714e-17	4.48578e-16
Topaz1	2.29254	-1.3001	1.73177	-0.750736	0.452811	NA
Rab33a	36.7667	-1.30003	0.260509	-4.99034	6.0272e-07	6.96602e-06
Pcdhb7	21.3083	-1.29776	0.28981	-4.47796	7.53582e-06	6.93304e-05
Gm11224	0.663999	-1.29747	1.93508	-0.670496	0.502542	NA
Olfml2a	3.30162	-1.2974	0.810611	-1.60051	0.109485	NA
B630019K06Rik	89.5087	-1.2973	0.163941	-7.91323	2.50793e-15	7.6727e-14
Nnat	4513.85	-1.29661	0.0523921	-24.7483	3.23413e-135	7.68938e-132
Thrsp	3.13792	-1.29615	0.811851	-1.59653	0.11037	NA
Tubg2	15.2869	-1.29612	0.380376	-3.40747	0.000655688	0.0036867
Gm650	2.11136	-1.2958	0.962858	-1.34578	0.178373	NA
Gm49379	0.693115	-1.29579	1.75296	-0.739203	0.459784	NA
Fgf22	2.74509	-1.29505	0.967012	-1.33923	0.180497	NA
Plac9b	3.2503	-1.29496	0.780054	-1.6601	0.0968952	NA
Olfr714	2.22034	-1.29414	0.983778	-1.31548	0.188348	NA
Bsn	267.025	-1.29378	0.125687	-10.2937	7.52314e-25	4.34749e-23
Olfr453	1.08279	-1.2918	1.50206	-0.86002	0.389778	NA
Gm10916	1.37162	-1.29093	1.24238	-1.03908	0.298767	NA
Gm9396	2.0235	-1.2896	1.18062	-1.09231	0.274699	NA
Egfem1	5.90136	-1.28959	0.783113	-1.64674	0.0996108	0.229934
Tmem200a	80.1672	-1.28811	0.208525	-6.17723	6.52363e-10	1.22681e-08
AL646044.2	7.56718	-1.28755	0.725604	-1.77446	0.0759874	0.187024
Gm28661	648.172	-1.28487	1.08496	-1.18426	0.236309	0.429073
Tinag	0.94311	-1.28477	1.46951	-0.874279	0.381966	NA
Gm9795	1.23953	-1.28466	2.19999	-0.583939	0.559261	NA
Adam19	853.928	-1.28342	0.0632287	-20.2981	1.33763e-91	6.95694e-89
Frem1	7.34594	-1.28241	0.988377	-1.29749	0.194462	0.373463
Iyd	0.916574	-1.27991	1.49829	-0.854246	0.392968	NA
Slc6a21	0.354466	-1.2796	2.57428	-0.497071	0.619139	NA
Lrrc4	124.136	-1.27844	0.154554	-8.27177	1.31984e-16	4.44658e-15
LT629148.8	1.55226	-1.27771	1.75911	-0.726337	0.467632	NA
Otoa	9.50298	-1.27709	0.942741	-1.35466	0.175526	0.347111
Slc5a7	231.94	-1.27708	0.0929699	-13.7365	6.13681e-43	7.4551e-41
Evx1	1.50879	-1.27703	1.22821	-1.03975	0.298457	NA
Mchr1	8.65623	-1.27664	0.464771	-2.74682	0.00601765	0.0242792
Tlx3	42.4528	-1.27646	0.217305	-5.87406	4.25259e-09	7.12031e-08
Tenm2	120.07	-1.276	0.16435	-7.76396	8.23191e-15	2.42484e-13
Gpr85	128.243	-1.27579	0.168709	-7.56208	3.96671e-14	1.10768e-12
G6pc	2.29278	-1.27495	0.890996	-1.43093	0.152452	NA
Skor1	56.2024	-1.27345	0.189244	-6.72915	1.70659e-11	3.7841e-10
Sstr3	1.72981	-1.27331	1.30962	-0.972276	0.330913	NA
Gpr151	0.686866	-1.27298	1.71523	-0.742166	0.457987	NA
Nefl	3213.56	-1.27263	0.0528446	-24.0825	3.81369e-128	6.34712e-125
Sema3e	128.729	-1.26969	0.136825	-9.27966	1.70028e-20	7.48617e-19
Fxyd1	8.67306	-1.26964	0.619091	-2.05081	0.0402854	0.114415
9330182L06Rik	141.678	-1.26874	0.122493	-10.3577	3.86158e-25	2.29529e-23
C4bp	6.38521	-1.26872	0.54084	-2.34583	0.0189846	0.0626162
Wnt8a	4.82117	-1.26828	0.65269	-1.94316	0.0519972	0.139287
5430427O19Rik	1.11528	-1.26699	1.47713	-0.857738	0.391037	NA
Klk14	0.649213	-1.26674	1.76439	-0.71795	0.472788	NA
Kcna1	14.5689	-1.26575	0.406193	-3.11612	0.00183249	0.0088503
Pdcl2	2.00661	-1.26569	1.06548	-1.18791	0.234868	NA
Gm8394	1.08048	-1.26528	1.85146	-0.683392	0.494359	NA
Gm4513	0.652881	-1.26513	1.93486	-0.653865	0.513199	NA
Gm4565	0.652881	-1.26513	1.93486	-0.653865	0.513199	NA
Slit1	210.897	-1.26497	0.171775	-7.36411	1.78329e-13	4.70355e-12
Pcdhb9	5.83403	-1.26395	0.606327	-2.0846	0.0371061	0.107513
Iglon5	313.929	-1.2627	0.0901928	-14	1.55903e-44	2.10951e-42
Tmem252	2.07366	-1.26083	0.975534	-1.29245	0.196202	NA
Gm9722	1.0161	-1.25922	1.64241	-0.766689	0.443267	NA
Gm12955	0.410695	-1.259	3.0486	-0.412978	0.679623	NA
Gm14648	4.8995	-1.2589	2.9206	-0.431041	0.666439	0.813429
Mab21l2	125.621	-1.25668	0.141333	-8.89158	6.0246e-19	2.37039e-17
Gm10224	1.3035	-1.25593	1.17674	-1.06729	0.285839	NA
Dleu7	1.96847	-1.25575	0.968022	-1.29724	0.19455	NA
Pcdha11	125.898	-1.25528	0.238629	-5.26039	1.43753e-07	1.85896e-06
Olfr1198	2.95192	-1.2534	0.793714	-1.57916	0.114299	NA
Gm6445	0.966352	-1.25309	1.41409	-0.886141	0.375542	NA
Aqp6	0.464725	-1.25162	2.93275	-0.426775	0.669543	NA
Ceacam5	0.437657	-1.25157	2.11236	-0.592499	0.553516	NA
Mapt	1719.66	-1.25053	0.0627711	-19.9221	2.61883e-88	1.17798e-85
Fcgr1	0.419856	-1.24986	2.13169	-0.586324	0.557658	NA
Lrfn1	235.427	-1.2494	0.125844	-9.92818	3.13935e-23	1.65342e-21
Nrxn3	85.4488	-1.24847	0.191698	-6.51268	7.38241e-11	1.53774e-09
Smim10l2a	22.2165	-1.24824	0.294147	-4.24359	2.19975e-05	0.000182596
Lix1	100.027	-1.24797	0.160933	-7.75459	8.86318e-15	2.60618e-13
Ppp1r3g	2.52544	-1.24783	0.937156	-1.33151	0.183022	NA
Spata22	0.417637	-1.24757	2.13413	-0.584581	0.55883	NA
Slitrk5	214.975	-1.2473	0.153215	-8.14084	3.92551e-16	1.27602e-14
Hoxa10	3.99806	-1.2469	0.849868	-1.46717	0.142329	0.298862
Cdh11	481.503	-1.24687	0.0724203	-17.2171	1.97495e-66	4.83369e-64
D430019H16Rik	574.5	-1.24662	0.0651327	-19.1397	1.17996e-81	4.78976e-79
Cbln1	95.8841	-1.24642	0.144583	-8.62081	6.648e-18	2.44785e-16
Gm11439	0.418081	-1.24636	2.13376	-0.584115	0.559143	NA
Agmat	1.09131	-1.24491	1.44748	-0.860055	0.389759	NA
Gm10401	0.918109	-1.24445	1.41555	-0.879124	0.379334	NA
Igkv10-94	0.418038	-1.24354	2.13372	-0.582802	0.560027	NA
2810047C21Rik1	13.2386	-1.24335	0.471674	-2.63604	0.00838789	0.0320245
Gm6345	7.5642	-1.24308	0.746704	-1.66475	0.0959628	0.223591
Gm12335	0.41796	-1.24296	2.13377	-0.582516	0.560219	NA
Adamts16	2.79982	-1.24243	0.908084	-1.36819	0.171253	NA
Mir100hg	14.5855	-1.2423	0.427209	-2.90795	0.00363809	0.0158796
Nlrp4c	4.98079	-1.24187	0.592001	-2.09775	0.0359271	0.104846
Emx1	0.855382	-1.24108	1.65771	-0.748668	0.454057	NA
Impg2	15.2944	-1.2406	0.742254	-1.6714	0.0946434	0.220981
Adamts5	17.2755	-1.23978	0.387887	-3.19625	0.00139224	0.00702154
Inmt	8.38882	-1.23967	1.0629	-1.16631	0.243488	0.43833
Rbp3	2.99424	-1.23938	0.863073	-1.43601	0.150999	NA
Sel1l3	82.4964	-1.23813	0.152694	-8.10857	5.122e-16	1.6472e-14
Pira2	0.282266	-1.23812	3.15763	-0.392104	0.694981	NA
Gm29164	0.636138	-1.23805	1.73335	-0.714252	0.475071	NA
Npw	0.913923	-1.23715	1.89384	-0.653248	0.513596	NA
Gm9964	2.31987	-1.23588	0.969575	-1.27466	0.202431	NA
Prom2	11.2817	-1.23537	0.696572	-1.7735	0.0761451	0.187329
Dnm1	374.375	-1.23473	0.111796	-11.0445	2.32985e-28	1.59571e-26
Paqr4	139.071	-1.23465	0.134436	-9.18396	4.15511e-20	1.77316e-18
Gm2035	1.21138	-1.23394	1.42401	-0.866521	0.386205	NA
Gm13241	11.2113	-1.23363	0.403174	-3.0598	0.00221488	0.0104425
Gm12577	0.712588	-1.23299	2.00634	-0.614548	0.538853	NA
Cc2d2b	0.439292	-1.23177	2.41938	-0.509125	0.610665	NA
Slc35d3	95.9312	-1.23121	0.149472	-8.23706	1.76488e-16	5.86285e-15
Olfr531	0.636839	-1.23055	1.97274	-0.623781	0.532772	NA
Pcdhb5	14.8543	-1.2295	0.353702	-3.4761	0.000508771	0.00296377
Gm28453	3.52846	-1.22878	0.816876	-1.50425	0.132518	NA
Speer6-ps1	3.21707	-1.22617	0.744736	-1.64644	0.0996725	NA
Gm5622	2.70071	-1.2261	1.09479	-1.11994	0.262739	NA
Hcn1	99.4218	-1.22572	0.186014	-6.58943	4.41512e-11	9.51787e-10
Ece2	36.9278	-1.22554	0.297833	-4.11487	3.87396e-05	0.000303837
Mfap3l	427.765	-1.2253	0.0824458	-14.8618	5.83029e-50	1.00034e-47
Gprin1	606.141	-1.22469	0.0771948	-15.8649	1.10831e-56	2.22236e-54
Olfr51	0.669682	-1.22464	1.94979	-0.628087	0.529947	NA
LO018689.6	1.25805	-1.2246	1.44224	-0.849098	0.395827	NA
Rpl23a-ps3	6.38407	-1.22441	0.711777	-1.72021	0.0853937	0.204314
Cps1	22.5556	-1.2243	0.464897	-2.63347	0.00845164	0.0322173
Prss35	14.3968	-1.22328	0.380679	-3.21341	0.00131169	0.00667392
Rab27b	18.4682	-1.22323	0.344081	-3.55506	0.000377896	0.00228702
Alk	42.9368	-1.22297	0.206385	-5.92567	3.11027e-09	5.30915e-08
Gm8885	1.25316	-1.22275	1.30711	-0.935463	0.34955	NA
Gm15198	0.417201	-1.22259	2.13381	-0.572961	0.566671	NA
Olfr1471	1.56781	-1.22207	1.21245	-1.00793	0.313488	NA
Galr3	1.57756	-1.2216	1.07731	-1.13393	0.256825	NA
Ggt7	327.467	-1.22107	0.080846	-15.1037	1.53073e-51	2.71021e-49
Rpl39-ps	1.9243	-1.21992	1.00537	-1.21341	0.224973	NA
E530001F21Rik	1.07386	-1.21929	1.85175	-0.658453	0.510247	NA
Ankar	0.671299	-1.21916	2.29138	-0.532065	0.594681	NA
Gm15185	1.29517	-1.21844	1.40196	-0.869098	0.384794	NA
Scg5	278.265	-1.2179	0.103988	-11.7119	1.10716e-31	8.65093e-30
Slc27a6	7.44904	-1.21773	0.595495	-2.04491	0.0408641	0.115713
Ctnna3	1.54956	-1.21645	1.21311	-1.00275	0.31598	NA
Parm1	332.031	-1.21632	0.0830292	-14.6492	1.36227e-48	2.20119e-46
Gm5741	0.637067	-1.21512	2.27423	-0.534301	0.593133	NA
Adad1	2.53943	-1.21469	1.26611	-0.959386	0.337364	NA
Hrct1	1.75851	-1.21428	1.31268	-0.925035	0.354948	NA
Gm49340	0.634656	-1.21387	2.27468	-0.533643	0.593588	NA
Gm13921	0.65125	-1.21367	2.00803	-0.604408	0.545573	NA
Klhl3	31.2145	-1.21355	0.261174	-4.6465	3.3761e-06	3.33265e-05
Ptn	241.082	-1.21348	0.104619	-11.599	4.16886e-31	3.15374e-29
Trpv2	187.09	-1.21302	0.127984	-9.47789	2.59469e-21	1.19954e-19
Gabrg1	1.16773	-1.21245	1.27817	-0.948578	0.342835	NA
4930507D05Rik	8.37491	-1.21201	0.487341	-2.48698	0.0128832	0.0453692
Myo3b	2.38658	-1.21077	1.12619	-1.07511	0.282326	NA
Grin2b	43.793	-1.20979	0.855877	-1.41351	0.157505	0.321989
Smco2	2.72394	-1.20974	1.29343	-0.935296	0.349636	NA
Cyp11a1	4.39887	-1.20953	0.64634	-1.87135	0.0612963	0.158532
Atcay	357.687	-1.20901	0.0905057	-13.3583	1.05897e-40	1.24116e-38
1700012B07Rik	0.263841	-1.2081	3.16075	-0.382221	0.702298	NA
1700012P22Rik	0.182986	-1.2081	3.16075	-0.382221	0.702298	NA
2210409E12Rik	0.200488	-1.2081	3.16075	-0.382221	0.702298	NA
2310046K23Rik	0.199425	-1.2081	3.16075	-0.382221	0.702298	NA
3110009M11Rik	0.199405	-1.2081	3.16075	-0.382221	0.702298	NA
4921539E11Rik	0.200451	-1.2081	3.16075	-0.382221	0.702298	NA
4930442H23Rik	0.182986	-1.2081	3.16075	-0.382221	0.702298	NA
4930451I11Rik	0.199141	-1.2081	3.16075	-0.382221	0.702298	NA
4930471M09Rik	0.199037	-1.2081	3.16075	-0.382221	0.702298	NA
9530002B09Rik	0.215734	-1.2081	3.16075	-0.382221	0.702298	NA
Aadacl4fm2	0.224444	-1.2081	3.16075	-0.382221	0.702298	NA
AC154679.1	0.182986	-1.2081	3.16075	-0.382221	0.702298	NA
AC166710.1	0.223324	-1.2081	3.16075	-0.382221	0.702298	NA
Adgrf1	0.185145	-1.2081	3.16075	-0.382221	0.702298	NA
Agtr2	0.183676	-1.2081	3.16075	-0.382221	0.702298	NA
Avpr2	0.182596	-1.2081	3.16075	-0.382221	0.702298	NA
BB014433	0.182986	-1.2081	3.16075	-0.382221	0.702298	NA
C87977	0.185145	-1.2081	3.16075	-0.382221	0.702298	NA
Ccdc192	0.184067	-1.2081	3.16075	-0.382221	0.702298	NA
Ccnb1-ps	0.182986	-1.2081	3.16075	-0.382221	0.702298	NA
Cdx4	0.198996	-1.2081	3.16075	-0.382221	0.702298	NA
Chchd2-ps	0.200518	-1.2081	3.16075	-0.382221	0.702298	NA
Cma2	0.22302	-1.2081	3.16075	-0.382221	0.702298	NA
Crh	0.184066	-1.2081	3.16075	-0.382221	0.702298	NA
Crisp3	0.200459	-1.2081	3.16075	-0.382221	0.702298	NA
Cxcl15	0.182986	-1.2081	3.16075	-0.382221	0.702298	NA
Cyp2c38	0.223022	-1.2081	3.16075	-0.382221	0.702298	NA
Cyp2c54	0.215734	-1.2081	3.16075	-0.382221	0.702298	NA
Cyp2c67	0.239744	-1.2081	3.16075	-0.382221	0.702298	NA
Daw1	0.238591	-1.2081	3.16075	-0.382221	0.702298	NA
Defb12	0.182986	-1.2081	3.16075	-0.382221	0.702298	NA
Defb43	0.185145	-1.2081	3.16075	-0.382221	0.702298	NA
Dipk2b	0.19937	-1.2081	3.16075	-0.382221	0.702298	NA
Doxl1	0.19899	-1.2081	3.16075	-0.382221	0.702298	NA
E030024N20Rik	0.223315	-1.2081	3.16075	-0.382221	0.702298	NA
Eif1-ps1	0.263841	-1.2081	3.16075	-0.382221	0.702298	NA
Flg2	0.185145	-1.2081	3.16075	-0.382221	0.702298	NA
G430095P16Rik	0.182205	-1.2081	3.16075	-0.382221	0.702298	NA
Glt6d1	0.182596	-1.2081	3.16075	-0.382221	0.702298	NA
Gm10120	0.263841	-1.2081	3.16075	-0.382221	0.702298	NA
Gm10161	0.239532	-1.2081	3.16075	-0.382221	0.702298	NA
Gm10318	0.185145	-1.2081	3.16075	-0.382221	0.702298	NA
Gm10358	0.185145	-1.2081	3.16075	-0.382221	0.702298	NA
Gm10491	0.222173	-1.2081	3.16075	-0.382221	0.702298	NA
Gm11065	0.185145	-1.2081	3.16075	-0.382221	0.702298	NA
Gm11253	0.215734	-1.2081	3.16075	-0.382221	0.702298	NA
Gm11313	0.199141	-1.2081	3.16075	-0.382221	0.702298	NA
Gm11410	0.263841	-1.2081	3.16075	-0.382221	0.702298	NA
Gm11448	0.215734	-1.2081	3.16075	-0.382221	0.702298	NA
Gm11679	0.182986	-1.2081	3.16075	-0.382221	0.702298	NA
Gm11805	0.185145	-1.2081	3.16075	-0.382221	0.702298	NA
Gm11843	0.182598	-1.2081	3.16075	-0.382221	0.702298	NA
Gm12104	0.182205	-1.2081	3.16075	-0.382221	0.702298	NA
Gm12194	0.239707	-1.2081	3.16075	-0.382221	0.702298	NA
Gm12216	0.222119	-1.2081	3.16075	-0.382221	0.702298	NA
Gm12251	0.23968	-1.2081	3.16075	-0.382221	0.702298	NA
Gm12313	0.199476	-1.2081	3.16075	-0.382221	0.702298	NA
Gm12328	0.215734	-1.2081	3.16075	-0.382221	0.702298	NA
Gm12760	0.185145	-1.2081	3.16075	-0.382221	0.702298	NA
Gm12892	0.223376	-1.2081	3.16075	-0.382221	0.702298	NA
Gm12919	0.183677	-1.2081	3.16075	-0.382221	0.702298	NA
Gm12950	0.239575	-1.2081	3.16075	-0.382221	0.702298	NA
Gm12966	0.184067	-1.2081	3.16075	-0.382221	0.702298	NA
Gm13039	0.23968	-1.2081	3.16075	-0.382221	0.702298	NA
Gm13090	0.223351	-1.2081	3.16075	-0.382221	0.702298	NA
Gm13153	0.199073	-1.2081	3.16075	-0.382221	0.702298	NA
Gm13204	0.199044	-1.2081	3.16075	-0.382221	0.702298	NA
Gm13578	0.223333	-1.2081	3.16075	-0.382221	0.702298	NA
Gm13804	0.189907	-1.2081	3.16075	-0.382221	0.702298	NA
Gm13932	0.215734	-1.2081	3.16075	-0.382221	0.702298	NA
Gm14038	0.215734	-1.2081	3.16075	-0.382221	0.702298	NA
Gm14247	0.200436	-1.2081	3.16075	-0.382221	0.702298	NA
Gm14270	0.182986	-1.2081	3.16075	-0.382221	0.702298	NA
Gm14425	0.18368	-1.2081	3.16075	-0.382221	0.702298	NA
Gm14442	0.182596	-1.2081	3.16075	-0.382221	0.702298	NA
Gm14530	0.199488	-1.2081	3.16075	-0.382221	0.702298	NA
Gm14599	0.182205	-1.2081	3.16075	-0.382221	0.702298	NA
Gm14752	0.198995	-1.2081	3.16075	-0.382221	0.702298	NA
Gm14903	0.239616	-1.2081	3.16075	-0.382221	0.702298	NA
Gm15238	0.199389	-1.2081	3.16075	-0.382221	0.702298	NA
Gm1527	0.182986	-1.2081	3.16075	-0.382221	0.702298	NA
Gm15497	0.223325	-1.2081	3.16075	-0.382221	0.702298	NA
Gm15557	0.223021	-1.2081	3.16075	-0.382221	0.702298	NA
Gm15785	0.215734	-1.2081	3.16075	-0.382221	0.702298	NA
Gm15799	0.199186	-1.2081	3.16075	-0.382221	0.702298	NA
Gm15914	0.182599	-1.2081	3.16075	-0.382221	0.702298	NA
Gm15953	0.223022	-1.2081	3.16075	-0.382221	0.702298	NA
Gm16254	0.215734	-1.2081	3.16075	-0.382221	0.702298	NA
Gm16410	0.181353	-1.2081	3.16075	-0.382221	0.702298	NA
Gm16471	0.18368	-1.2081	3.16075	-0.382221	0.702298	NA
Gm16494	0.185145	-1.2081	3.16075	-0.382221	0.702298	NA
Gm17190	0.200476	-1.2081	3.16075	-0.382221	0.702298	NA
Gm17571	0.182205	-1.2081	3.16075	-0.382221	0.702298	NA
Gm18078	0.199438	-1.2081	3.16075	-0.382221	0.702298	NA
Gm18092	0.263841	-1.2081	3.16075	-0.382221	0.702298	NA
Gm18163	0.185145	-1.2081	3.16075	-0.382221	0.702298	NA
Gm18417	0.185145	-1.2081	3.16075	-0.382221	0.702298	NA
Gm18755	0.182205	-1.2081	3.16075	-0.382221	0.702298	NA
Gm18881	0.223022	-1.2081	3.16075	-0.382221	0.702298	NA
Gm19097	0.263841	-1.2081	3.16075	-0.382221	0.702298	NA
Gm19139	0.200453	-1.2081	3.16075	-0.382221	0.702298	NA
Gm19963	0.185145	-1.2081	3.16075	-0.382221	0.702298	NA
Gm21704	0.185145	-1.2081	3.16075	-0.382221	0.702298	NA
Gm2174	0.263841	-1.2081	3.16075	-0.382221	0.702298	NA
Gm26661	0.215734	-1.2081	3.16075	-0.382221	0.702298	NA
Gm2719	0.22434	-1.2081	3.16075	-0.382221	0.702298	NA
Gm28168	0.200449	-1.2081	3.16075	-0.382221	0.702298	NA
Gm2855	0.185145	-1.2081	3.16075	-0.382221	0.702298	NA
Gm28645	0.199441	-1.2081	3.16075	-0.382221	0.702298	NA
Gm29133	0.200474	-1.2081	3.16075	-0.382221	0.702298	NA
Gm29335	0.224353	-1.2081	3.16075	-0.382221	0.702298	NA
Gm29423	0.239703	-1.2081	3.16075	-0.382221	0.702298	NA
Gm2950	0.185145	-1.2081	3.16075	-0.382221	0.702298	NA
Gm2975	0.182986	-1.2081	3.16075	-0.382221	0.702298	NA
Gm29977	0.200484	-1.2081	3.16075	-0.382221	0.702298	NA
Gm3203	0.223022	-1.2081	3.16075	-0.382221	0.702298	NA
Gm33815	0.199487	-1.2081	3.16075	-0.382221	0.702298	NA
Gm3415	0.185145	-1.2081	3.16075	-0.382221	0.702298	NA
Gm34198	0.215734	-1.2081	3.16075	-0.382221	0.702298	NA
Gm3594	0.215734	-1.2081	3.16075	-0.382221	0.702298	NA
Gm3654	0.215734	-1.2081	3.16075	-0.382221	0.702298	NA
Gm3671	0.182596	-1.2081	3.16075	-0.382221	0.702298	NA
Gm37037	0.224343	-1.2081	3.16075	-0.382221	0.702298	NA
Gm3757	0.215734	-1.2081	3.16075	-0.382221	0.702298	NA
Gm37904	0.200489	-1.2081	3.16075	-0.382221	0.702298	NA
Gm3791	0.183679	-1.2081	3.16075	-0.382221	0.702298	NA
Gm38053	0.185145	-1.2081	3.16075	-0.382221	0.702298	NA
Gm38364	0.182205	-1.2081	3.16075	-0.382221	0.702298	NA
Gm42906	0.217852	-1.2081	3.16075	-0.382221	0.702298	NA
Gm4291	0.215734	-1.2081	3.16075	-0.382221	0.702298	NA
Gm43659	0.215734	-1.2081	3.16075	-0.382221	0.702298	NA
Gm43841	0.185145	-1.2081	3.16075	-0.382221	0.702298	NA
Gm44411	0.182205	-1.2081	3.16075	-0.382221	0.702298	NA
Gm44911	0.263841	-1.2081	3.16075	-0.382221	0.702298	NA
Gm44922	0.183936	-1.2081	3.16075	-0.382221	0.702298	NA
Gm45783	0.182986	-1.2081	3.16075	-0.382221	0.702298	NA
Gm47130	0.185145	-1.2081	3.16075	-0.382221	0.702298	NA
Gm47703	0.183685	-1.2081	3.16075	-0.382221	0.702298	NA
Gm47852	0.182205	-1.2081	3.16075	-0.382221	0.702298	NA
Gm4797	0.199013	-1.2081	3.16075	-0.382221	0.702298	NA
Gm4870	0.215734	-1.2081	3.16075	-0.382221	0.702298	NA
Gm4891	0.184066	-1.2081	3.16075	-0.382221	0.702298	NA
Gm4898	0.182986	-1.2081	3.16075	-0.382221	0.702298	NA
Gm4911	0.185145	-1.2081	3.16075	-0.382221	0.702298	NA
Gm49114	0.183681	-1.2081	3.16075	-0.382221	0.702298	NA
Gm49177	0.199469	-1.2081	3.16075	-0.382221	0.702298	NA
Gm49366	0.223041	-1.2081	3.16075	-0.382221	0.702298	NA
Gm49389	0.223321	-1.2081	3.16075	-0.382221	0.702298	NA
Gm49392	0.185145	-1.2081	3.16075	-0.382221	0.702298	NA
Gm49483	0.182205	-1.2081	3.16075	-0.382221	0.702298	NA
Gm5055	0.200498	-1.2081	3.16075	-0.382221	0.702298	NA
Gm5184	0.182596	-1.2081	3.16075	-0.382221	0.702298	NA
Gm5257	0.182596	-1.2081	3.16075	-0.382221	0.702298	NA
Gm5279	0.199053	-1.2081	3.16075	-0.382221	0.702298	NA
Gm5523	0.239706	-1.2081	3.16075	-0.382221	0.702298	NA
Gm5558	0.182986	-1.2081	3.16075	-0.382221	0.702298	NA
Gm5703	0.223404	-1.2081	3.16075	-0.382221	0.702298	NA
Gm5767	0.199103	-1.2081	3.16075	-0.382221	0.702298	NA
Gm5937	0.215734	-1.2081	3.16075	-0.382221	0.702298	NA
Gm6085	0.239735	-1.2081	3.16075	-0.382221	0.702298	NA
Gm6159	0.182596	-1.2081	3.16075	-0.382221	0.702298	NA
Gm6185	0.200449	-1.2081	3.16075	-0.382221	0.702298	NA
Gm6190	0.184066	-1.2081	3.16075	-0.382221	0.702298	NA
Gm6215	0.182205	-1.2081	3.16075	-0.382221	0.702298	NA
Gm6223	0.185145	-1.2081	3.16075	-0.382221	0.702298	NA
Gm6522	0.183677	-1.2081	3.16075	-0.382221	0.702298	NA
Gm6644	0.185145	-1.2081	3.16075	-0.382221	0.702298	NA
Gm6647	0.200493	-1.2081	3.16075	-0.382221	0.702298	NA
Gm6888	0.200487	-1.2081	3.16075	-0.382221	0.702298	NA
Gm6913	0.199479	-1.2081	3.16075	-0.382221	0.702298	NA
Gm7094	0.182986	-1.2081	3.16075	-0.382221	0.702298	NA
Gm7115	0.239686	-1.2081	3.16075	-0.382221	0.702298	NA
Gm7137	0.263841	-1.2081	3.16075	-0.382221	0.702298	NA
Gm7150	0.263841	-1.2081	3.16075	-0.382221	0.702298	NA
Gm7335	0.263841	-1.2081	3.16075	-0.382221	0.702298	NA
Gm7370	0.199051	-1.2081	3.16075	-0.382221	0.702298	NA
Gm7489	0.239723	-1.2081	3.16075	-0.382221	0.702298	NA
Gm7604	0.182596	-1.2081	3.16075	-0.382221	0.702298	NA
Gm7647	0.185145	-1.2081	3.16075	-0.382221	0.702298	NA
Gm7664	0.183679	-1.2081	3.16075	-0.382221	0.702298	NA
Gm7688	0.184072	-1.2081	3.16075	-0.382221	0.702298	NA
Gm7719	0.223368	-1.2081	3.16075	-0.382221	0.702298	NA
Gm7901	0.182986	-1.2081	3.16075	-0.382221	0.702298	NA
Gm8444	0.215734	-1.2081	3.16075	-0.382221	0.702298	NA
Gm8526	0.182598	-1.2081	3.16075	-0.382221	0.702298	NA
Gm8602	0.18368	-1.2081	3.16075	-0.382221	0.702298	NA
Gm8618	0.184067	-1.2081	3.16075	-0.382221	0.702298	NA
Gm8659	0.185145	-1.2081	3.16075	-0.382221	0.702298	NA
Gm8662	0.199088	-1.2081	3.16075	-0.382221	0.702298	NA
Gm8752	0.184066	-1.2081	3.16075	-0.382221	0.702298	NA
Gm8815	0.263841	-1.2081	3.16075	-0.382221	0.702298	NA
Gm9110	0.223018	-1.2081	3.16075	-0.382221	0.702298	NA
Gm9111	0.223019	-1.2081	3.16075	-0.382221	0.702298	NA
Gm9143	0.215734	-1.2081	3.16075	-0.382221	0.702298	NA
Gm9318	0.223041	-1.2081	3.16075	-0.382221	0.702298	NA
Gm9449	0.182205	-1.2081	3.16075	-0.382221	0.702298	NA
Gm9522	0.184066	-1.2081	3.16075	-0.382221	0.702298	NA
Gm9556	0.223366	-1.2081	3.16075	-0.382221	0.702298	NA
Gm9765	0.263841	-1.2081	3.16075	-0.382221	0.702298	NA
Gm9823	0.263841	-1.2081	3.16075	-0.382221	0.702298	NA
Gm9955	0.199184	-1.2081	3.16075	-0.382221	0.702298	NA
Gm9959	0.223047	-1.2081	3.16075	-0.382221	0.702298	NA
Gykl1	0.199378	-1.2081	3.16075	-0.382221	0.702298	NA
H2ap	0.184067	-1.2081	3.16075	-0.382221	0.702298	NA
Hcar1	0.223023	-1.2081	3.16075	-0.382221	0.702298	NA
Hmgb1-ps4	0.223341	-1.2081	3.16075	-0.382221	0.702298	NA
Hsd3b5	0.215734	-1.2081	3.16075	-0.382221	0.702298	NA
Ifnab	0.182596	-1.2081	3.16075	-0.382221	0.702298	NA
Ighv1-4	0.215734	-1.2081	3.16075	-0.382221	0.702298	NA
Igkv19-93	0.182832	-1.2081	3.16075	-0.382221	0.702298	NA
Igkv4-79	0.200504	-1.2081	3.16075	-0.382221	0.702298	NA
Igkv8-16	0.182205	-1.2081	3.16075	-0.382221	0.702298	NA
Iglc3	0.224346	-1.2081	3.16075	-0.382221	0.702298	NA
Iqcj	0.223022	-1.2081	3.16075	-0.382221	0.702298	NA
Klk1b16	0.200459	-1.2081	3.16075	-0.382221	0.702298	NA
Klrb1f	0.182205	-1.2081	3.16075	-0.382221	0.702298	NA
Krtap31-2	0.182986	-1.2081	3.16075	-0.382221	0.702298	NA
Lgals7	0.185145	-1.2081	3.16075	-0.382221	0.702298	NA
Lipi	0.199007	-1.2081	3.16075	-0.382221	0.702298	NA
Mageb18	0.182986	-1.2081	3.16075	-0.382221	0.702298	NA
Magix	0.182205	-1.2081	3.16075	-0.382221	0.702298	NA
Mbd3l2	0.182205	-1.2081	3.16075	-0.382221	0.702298	NA
Mmp1a	0.198996	-1.2081	3.16075	-0.382221	0.702298	NA
Mrgpra1	0.263841	-1.2081	3.16075	-0.382221	0.702298	NA
Ms4a13	0.185145	-1.2081	3.16075	-0.382221	0.702298	NA
Ms4a4c	0.182205	-1.2081	3.16075	-0.382221	0.702298	NA
Mucl2	0.224391	-1.2081	3.16075	-0.382221	0.702298	NA
Noxa1	0.200704	-1.2081	3.16075	-0.382221	0.702298	NA
Npvf	0.199045	-1.2081	3.16075	-0.382221	0.702298	NA
Nr0b2	0.19902	-1.2081	3.16075	-0.382221	0.702298	NA
Obox4-ps11	0.182986	-1.2081	3.16075	-0.382221	0.702298	NA
Olfr1020	0.185145	-1.2081	3.16075	-0.382221	0.702298	NA
Olfr1259	0.185145	-1.2081	3.16075	-0.382221	0.702298	NA
Olfr1333	0.182986	-1.2081	3.16075	-0.382221	0.702298	NA
Olfr1394	0.184066	-1.2081	3.16075	-0.382221	0.702298	NA
Olfr197	0.182205	-1.2081	3.16075	-0.382221	0.702298	NA
Olfr402	0.263841	-1.2081	3.16075	-0.382221	0.702298	NA
Olfr551	0.200444	-1.2081	3.16075	-0.382221	0.702298	NA
Olfr721-ps1	0.200448	-1.2081	3.16075	-0.382221	0.702298	NA
Olfr793-ps1	0.263841	-1.2081	3.16075	-0.382221	0.702298	NA
Olfr837	0.224479	-1.2081	3.16075	-0.382221	0.702298	NA
Omt2b	0.182205	-1.2081	3.16075	-0.382221	0.702298	NA
Opn5	0.215734	-1.2081	3.16075	-0.382221	0.702298	NA
Orm3	0.224413	-1.2081	3.16075	-0.382221	0.702298	NA
Pate1	0.224459	-1.2081	3.16075	-0.382221	0.702298	NA
Prss39	0.19939	-1.2081	3.16075	-0.382221	0.702298	NA
Prss54	0.223021	-1.2081	3.16075	-0.382221	0.702298	NA
Rgs21	0.263841	-1.2081	3.16075	-0.382221	0.702298	NA
Rhox2b	0.199413	-1.2081	3.16075	-0.382221	0.702298	NA
Rhox3c	0.182205	-1.2081	3.16075	-0.382221	0.702298	NA
Rhox3e	0.182205	-1.2081	3.16075	-0.382221	0.702298	NA
Rhox4c	0.223392	-1.2081	3.16075	-0.382221	0.702298	NA
Rpl36a-ps4	0.223281	-1.2081	3.16075	-0.382221	0.702298	NA
Rpl7a-ps1	0.215734	-1.2081	3.16075	-0.382221	0.702298	NA
Rps27a-ps1	0.182598	-1.2081	3.16075	-0.382221	0.702298	NA
Slc6a14	0.185145	-1.2081	3.16075	-0.382221	0.702298	NA
Smpx	0.182205	-1.2081	3.16075	-0.382221	0.702298	NA
Spaca7	0.185145	-1.2081	3.16075	-0.382221	0.702298	NA
Speer1	0.215734	-1.2081	3.16075	-0.382221	0.702298	NA
Sult2a5	0.23971	-1.2081	3.16075	-0.382221	0.702298	NA
Svs1	0.183676	-1.2081	3.16075	-0.382221	0.702298	NA
Tcea1-ps1	0.263841	-1.2081	3.16075	-0.382221	0.702298	NA
Tcp10a	0.182986	-1.2081	3.16075	-0.382221	0.702298	NA
Tdpoz2	0.22444	-1.2081	3.16075	-0.382221	0.702298	NA
Tdpoz6	0.182986	-1.2081	3.16075	-0.382221	0.702298	NA
Tex35	0.198735	-1.2081	3.16075	-0.382221	0.702298	NA
Tlr11	0.200448	-1.2081	3.16075	-0.382221	0.702298	NA
Tmprss15	0.185145	-1.2081	3.16075	-0.382221	0.702298	NA
Tnf	0.184066	-1.2081	3.16075	-0.382221	0.702298	NA
Tssk1	0.184066	-1.2081	3.16075	-0.382221	0.702298	NA
Urad	0.199416	-1.2081	3.16075	-0.382221	0.702298	NA
Vmn1r69	0.220428	-1.2081	3.16075	-0.382221	0.702298	NA
Vmn2r42	0.185145	-1.2081	3.16075	-0.382221	0.702298	NA
Vnn3	0.215734	-1.2081	3.16075	-0.382221	0.702298	NA
Wfdc10	0.185145	-1.2081	3.16075	-0.382221	0.702298	NA
Zfp419	0.200473	-1.2081	3.16075	-0.382221	0.702298	NA
Zfp967	0.185069	-1.20786	3.16075	-0.382145	0.702354	NA
Etv4	124.476	-1.20774	0.157112	-7.68712	1.50489e-14	4.33319e-13
Cd248	9.25291	-1.20769	0.520491	-2.32028	0.0203255	0.0660955
Gm20521	11.5963	-1.2068	2.34655	-0.514284	0.607053	0.770706
Tex37	0.415028	-1.20629	2.48014	-0.48638	0.626698	NA
Nxph3	14.7598	-1.20569	0.37107	-3.24922	0.00115723	0.00600744
Gm8112	0.200047	-1.20539	3.16075	-0.381362	0.702934	NA
Gm8158	0.200047	-1.20539	3.16075	-0.381362	0.702934	NA
Try4	0.182075	-1.2048	3.16075	-0.381177	0.703072	NA
Pdzk1ip1	1.06264	-1.2044	1.47546	-0.816285	0.414337	NA
Sorbs2	88.6331	-1.20409	0.256064	-4.70232	2.57226e-06	2.5977e-05
Zfp354b	13.9251	-1.20359	0.432724	-2.78142	0.00541209	0.0222075
Slc45a1	93.8192	-1.20311	0.194877	-6.17368	6.6719e-10	1.25328e-08
Gm13394	10.1706	-1.203	1.42854	-0.842113	0.399724	0.600794
Gm36079	0.182858	-1.20292	3.16075	-0.380582	0.703513	NA
Pnmal2	77.3466	-1.20281	0.163783	-7.34394	2.07393e-13	5.41858e-12
Rpl31-ps10	0.63275	-1.20114	2.27547	-0.527863	0.597595	NA
Tagln3	693.117	-1.20103	0.0670164	-17.9215	8.01764e-72	2.30367e-69
Nepn	1.07425	-1.20096	1.38275	-0.868528	0.385105	NA
Slc38a11	2.4562	-1.20095	0.903282	-1.32954	0.183669	NA
Pdzrn4	8.68051	-1.20046	0.505374	-2.37539	0.0175304	0.0586567
Glns-ps1	0.396322	-1.2001	2.50953	-0.478215	0.632497	NA
Gm43517	1.62169	-1.1997	1.40299	-0.855106	0.392493	NA
Gm4810	0.395953	-1.19917	2.50992	-0.477773	0.632812	NA
Gm12353	0.394506	-1.19807	2.51254	-0.476835	0.63348	NA
Gm14414	1.16873	-1.19799	2.11351	-0.566824	0.570834	NA
Dner	488.734	-1.19767	0.0953326	-12.5631	3.36863e-36	3.29789e-34
4930415O20Rik	0.396196	-1.19607	2.50958	-0.476602	0.633646	NA
1700029F12Rik	0.1864	-1.19596	3.15939	-0.378541	0.705029	NA
Arhgap25	3.66747	-1.1957	0.767397	-1.55813	0.119203	NA
Foxb2	1.90182	-1.19496	0.963671	-1.24001	0.214972	NA
Olfr1219	0.402022	-1.19446	2.50067	-0.477657	0.632894	NA
Gm15379	0.660952	-1.19387	2.02972	-0.588193	0.556402	NA
Mefv	0.403809	-1.19376	2.49771	-0.47794	0.632693	NA
Rpsa-ps10	27.0263	-1.1936	0.466057	-2.56105	0.0104356	0.0382462
Gng4	26.1231	-1.19341	0.469395	-2.54244	0.0110083	0.0398801
Tnfsf13b	5.29365	-1.19228	0.774403	-1.53961	0.123656	0.270399
E230025N22Rik	1.00005	-1.19226	1.37651	-0.866151	0.386408	NA
Nxph4	57.8292	-1.19205	0.19529	-6.10399	1.03453e-09	1.90041e-08
Mmp24	331.592	-1.19146	0.0903086	-13.1932	9.60128e-40	1.08704e-37
Gm3379	5.06396	-1.19071	0.618593	-1.92487	0.0542453	0.144126
Nrg3	35.8285	-1.19059	0.301888	-3.94382	8.01933e-05	0.000578776
Tmem255b	0.186842	-1.19056	3.15877	-0.376906	0.706243	NA
Aspdh	1.43828	-1.19041	1.14124	-1.04308	0.29691	NA
Emcn	4.21966	-1.19038	0.715501	-1.66369	0.0961734	0.223893
B3gat1	192.373	-1.18939	0.142394	-8.35283	6.6646e-17	2.28699e-15
Map3k7cl	0.924155	-1.18855	1.5936	-0.745826	0.455772	NA
Olfr520	0.18595	-1.18841	3.15851	-0.376254	0.706728	NA
Lyzl4	0.565256	-1.18756	2.01702	-0.588769	0.556016	NA
Gm45405	0.402616	-1.18756	2.49931	-0.475154	0.634677	NA
Pnck	32.7939	-1.18734	0.239969	-4.9479	7.50186e-07	8.44746e-06
Gm5422	0.400584	-1.18724	2.14411	-0.553722	0.579769	NA
S100a3	0.439689	-1.18722	2.44229	-0.48611	0.626889	NA
Gm29516	1.2253	-1.18669	1.23748	-0.95896	0.337579	NA
Kcnu1	6.49414	-1.18669	0.595869	-1.99153	0.0464225	0.12786
Gm6305	0.401572	-1.18632	2.14127	-0.554027	0.57956	NA
Gm12508	0.404626	-1.18625	2.13858	-0.554689	0.579108	NA
Gm3745	0.401326	-1.18523	2.50127	-0.473852	0.635606	NA
Ndst4	77.7888	-1.18478	0.261509	-4.53055	5.88306e-06	5.52549e-05
Gm11824	0.655638	-1.18411	1.99834	-0.592549	0.553483	NA
Tgfb3	23.2403	-1.18364	0.299453	-3.95268	7.72817e-05	0.000560191
Gm8832	0.404529	-1.18344	2.13863	-0.553366	0.580013	NA
Kcnk10	96.4063	-1.18297	0.173655	-6.8122	9.61151e-12	2.17639e-10
Olfm2	444.685	-1.18207	0.0727708	-16.2438	2.47223e-59	5.41385e-57
Ubash3b	348.298	-1.1816	0.0994788	-11.8779	1.54122e-32	1.28897e-30
Lgals3bp	45.6977	-1.18006	0.189219	-6.23649	4.47502e-10	8.57051e-09
Gm43582	0.404216	-1.17979	2.13861	-0.551663	0.581179	NA
Pik3c2g	0.96079	-1.17922	1.65303	-0.713366	0.475619	NA
Trbc1	0.189635	-1.17835	3.1573	-0.373213	0.70899	NA
Akap6	1256.38	-1.17814	0.0575727	-20.4636	4.54515e-93	2.44016e-90
Lhfpl5	7.56478	-1.17811	0.502783	-2.34317	0.0191206	0.0630148
Cadm3	901.096	-1.1777	0.0733628	-16.0531	5.43657e-58	1.13101e-55
Gm5802	1.26597	-1.17738	1.33688	-0.880696	0.378482	NA
Gm14293	1.41175	-1.17727	1.33257	-0.883458	0.376989	NA
Rit2	5.10946	-1.17564	0.598919	-1.96293	0.0496539	0.134416
Gm15899	18.5296	-1.17559	0.429212	-2.73895	0.0061635	0.0247477
Pla2g2d	17.3159	-1.17523	0.393574	-2.98605	0.0028261	0.012837
Psca	24.2726	-1.17522	0.623999	-1.88337	0.0596504	0.155289
Gm45844	3.81033	-1.17467	0.751236	-1.56365	0.117899	NA
Fasl	10.4334	-1.1746	0.462214	-2.54126	0.0110454	0.0399803
Adam12	117.802	-1.17361	0.139246	-8.42834	3.50613e-17	1.22847e-15
Gm21830	0.419705	-1.17247	2.47114	-0.474467	0.635167	NA
Gimap4	2.99115	-1.17199	0.817155	-1.43423	0.151506	NA
Rtl4	10.7841	-1.17093	0.449242	-2.60647	0.00914819	0.0343687
Cyp1a2	0.883769	-1.16961	1.72394	-0.678449	0.497487	NA
Tspyl4	636.587	-1.16952	0.0664633	-17.5964	2.62374e-69	7.04305e-67
Nacad	469.557	-1.16839	0.0946256	-12.3475	5.02607e-35	4.67312e-33
Syt4	1652.69	-1.16804	0.0618739	-18.8778	1.7358e-79	6.56567e-77
Btbd18	10.2645	-1.16774	0.561472	-2.07978	0.0375458	0.10841
Dnah11	9.16788	-1.16767	0.658999	-1.77188	0.0764139	0.187852
Rbfox3	344.782	-1.16627	0.100159	-11.6442	2.45637e-31	1.88393e-29
Ttc9b	53.8159	-1.16625	0.234886	-4.96517	6.86392e-07	7.80302e-06
Tbxas1	7.25844	-1.16579	0.676109	-1.72427	0.0846594	0.203141
Gm48040	1.75181	-1.16555	1.08333	-1.07589	0.281976	NA
Frmpd3	236.174	-1.16524	0.13742	-8.47941	2.2634e-17	8.08365e-16
Lrrc20	120.108	-1.16491	0.132642	-8.78236	1.60087e-18	6.13899e-17
Haao	2.1967	-1.16434	0.947827	-1.22843	0.219284	NA
Lhx4	202.546	-1.16387	0.129736	-8.97109	2.93607e-19	1.17747e-17
Spry4	94.6343	-1.16387	0.154683	-7.5242	5.30427e-14	1.46157e-12
Ly6g6d	3.46197	-1.16383	0.861446	-1.35102	0.176689	NA
Rasgrp1	36.3514	-1.16131	0.244923	-4.74154	2.12102e-06	2.19665e-05
Nipa1	160.087	-1.1613	0.110037	-10.5537	4.88269e-26	3.04354e-24
Cd200r1	1.01782	-1.16079	1.38168	-0.84013	0.400836	NA
Wnt2	2.75873	-1.15851	1.13958	-1.01662	0.309336	NA
Jhy	1.62184	-1.15823	1.18521	-0.977228	0.328456	NA
Brinp1	122.976	-1.15797	0.124763	-9.28136	1.67329e-20	7.38687e-19
Tcte3	4.21004	-1.15626	0.996918	-1.15984	0.246114	0.441103
Aqp4	1.32416	-1.15612	1.34225	-0.861328	0.389057	NA
Vmn1r54	0.380119	-1.15474	2.52867	-0.456658	0.647917	NA
Ttc34	5.50828	-1.15443	0.631982	-1.82668	0.0677473	0.170925
Trim10	0.381171	-1.15419	2.52677	-0.456785	0.647826	NA
Mc3r	0.416945	-1.15342	2.1154	-0.545247	0.585583	NA
Dnase2b	0.416946	-1.15341	2.1154	-0.545241	0.585588	NA
1700013F07Rik	0.418482	-1.15327	2.12993	-0.541459	0.588191	NA
Cabp2	0.224087	-1.15313	3.15393	-0.365616	0.714652	NA
Trim42	0.380948	-1.15278	2.1589	-0.533969	0.593363	NA
Gfap	5.31019	-1.15244	0.982288	-1.17322	0.240707	0.434924
2610028H24Rik	0.416609	-1.15148	2.11557	-0.544289	0.586243	NA
Olfr1383	1.52714	-1.15111	1.16943	-0.984328	0.324954	NA
Gm8708	0.382554	-1.15085	2.5248	-0.45582	0.64852	NA
Gm10046	3.46985	-1.14983	0.936584	-1.22769	0.219564	NA
Creg2	48.0305	-1.14952	0.209353	-5.49083	4.00044e-08	5.71987e-07
Olfr857	0.486095	-1.14945	2.02346	-0.568062	0.569993	NA
Ablim3	95.0732	-1.14863	0.161393	-7.11696	1.10336e-12	2.70446e-11
Plscr4	2.09469	-1.14816	1.32898	-0.863943	0.387619	NA
Gm16270	2.74922	-1.14805	0.922475	-1.24453	0.213303	NA
Capn13	3.2009	-1.14746	0.81076	-1.41529	0.156984	NA
LO018689.3	0.417334	-1.14719	2.11485	-0.542447	0.58751	NA
Gja10	0.415716	-1.14701	2.46806	-0.46474	0.642118	NA
Crygd	0.205524	-1.14639	3.1529	-0.363598	0.716158	NA
Gm13666	0.379515	-1.14518	2.15991	-0.530199	0.595974	NA
Gm14863	0.379112	-1.14504	2.16111	-0.52984	0.596223	NA
Gm14017	0.631105	-1.14477	2.34059	-0.489096	0.624773	NA
Gm6555	0.377635	-1.14475	2.53147	-0.452208	0.651119	NA
Pcp4	16.6389	-1.14457	0.366925	-3.11937	0.00181241	0.00876603
Prkar2b	301.053	-1.14331	0.104311	-10.9606	5.9102e-28	3.98233e-26
Gabra4	7.01226	-1.14305	0.70139	-1.62969	0.103168	0.236146
Gm18227	0.892826	-1.14297	1.65801	-0.689365	0.490594	NA
Ifitm6	0.37855	-1.14261	2.52968	-0.451681	0.651499	NA
Gm7986	0.377136	-1.14141	2.16292	-0.527714	0.597698	NA
Spint5	0.379562	-1.14057	2.15977	-0.528097	0.597432	NA
Shh	17.2934	-1.13979	0.350469	-3.25218	0.00114524	0.00596189
Igkv4-78	0.415098	-1.13906	2.46835	-0.461464	0.644466	NA
Gal3st3	81.0372	-1.13713	0.172104	-6.60721	3.91632e-11	8.47585e-10
Gm5113	63.3575	-1.13698	0.203475	-5.58778	2.29994e-08	3.41043e-07
Sema6b	226.173	-1.13604	0.111351	-10.2023	1.93575e-24	1.09209e-22
Gm16976	1.64263	-1.13571	1.17983	-0.96261	0.335743	NA
Cnga2	3.94493	-1.13541	1.23071	-0.922569	0.356232	0.560334
Pdgfd	1.84617	-1.13503	1.02387	-1.10857	0.267616	NA
Ajm1	17.8863	-1.13482	0.446298	-2.54275	0.0109983	0.0398705
Olfr772	0.217096	-1.13475	3.15086	-0.36014	0.718743	NA
Myt1l	70.7074	-1.13441	0.244725	-4.63545	3.56154e-06	3.49703e-05
Muc16	1.17165	-1.13244	1.6076	-0.704429	0.481166	NA
Ccdc149	27.8214	-1.1318	0.329837	-3.43138	0.000600519	0.00341573
Serpinb11	0.295164	-1.13142	3.15019	-0.359161	0.719475	NA
Wfdc9	0.222308	-1.13107	3.15011	-0.359056	0.719553	NA
Mmgt2	106.068	-1.1303	0.139505	-8.1022	5.39739e-16	1.7308e-14
Gm10073	1.01949	-1.12993	1.46799	-0.769712	0.441471	NA
Calb2	18.5174	-1.12933	0.348727	-3.23843	0.00120191	0.00619493
Spock1	696.007	-1.12794	0.0651	-17.3263	2.97755e-67	7.39631e-65
Ccnjl	72.9936	-1.12785	0.238324	-4.73244	2.21841e-06	2.28754e-05
Gm28438	1069.6	-1.12776	0.130325	-8.65345	4.99656e-18	1.8562e-16
Adipoq	1.8478	-1.12745	1.10982	-1.01588	0.309686	NA
Itih5l-ps	0.400198	-1.12727	3.01947	-0.373333	0.7089	NA
Plpp4	34.7723	-1.1266	0.259857	-4.33545	1.45463e-05	0.000125697
Gm10774	2.55545	-1.12569	1.58214	-0.711498	0.476776	NA
Gm5124	71.0448	-1.12521	0.169865	-6.62414	3.49264e-11	7.57862e-10
Slc5a4a	2.87422	-1.12496	0.942436	-1.19368	0.232605	NA
Oaz1-ps	1.16862	-1.12365	1.53057	-0.734136	0.462866	NA
Nalcn	60.7219	-1.12352	0.191768	-5.85875	4.66365e-09	7.76171e-08
Gm42420	3.05775	-1.12311	0.808954	-1.38835	0.16503	NA
Pcdhga5	67.9946	-1.12287	0.224224	-5.00779	5.50599e-07	6.45326e-06
Ifi207	0.887037	-1.1221	1.49582	-0.75016	0.453159	NA
Pcdhgb5	80.0605	-1.12118	0.243463	-4.60515	4.12165e-06	3.99282e-05
mt-Nd5	9184.92	-1.12079	0.0790865	-14.1717	1.37167e-45	1.90239e-43
Lrrc29	32.8694	-1.12055	0.254702	-4.39947	1.08513e-05	9.67992e-05
Gm44212	2.08027	-1.12048	1.11237	-1.0073	0.313793	NA
Scrt1	203.646	-1.12012	0.125302	-8.93939	3.9133e-19	1.55069e-17
Pdzd7	7.34247	-1.1201	0.512403	-2.18597	0.0288181	0.0874741
Cabp5	0.885682	-1.11971	1.40583	-0.796472	0.425758	NA
Asb2	2.63951	-1.1183	0.879299	-1.2718	0.203443	NA
Pdzd4	225.645	-1.11749	0.105847	-10.5576	4.68241e-26	2.92967e-24
Tex29	3.11246	-1.11666	0.845545	-1.32064	0.18662	NA
Cacng4	363.135	-1.11549	0.104645	-10.6597	1.57104e-26	9.94178e-25
Trpm3	7.28693	-1.1153	0.565175	-1.97337	0.0484537	0.132074
Gpx4-ps2	0.858587	-1.11449	2.19357	-0.508072	0.611403	NA
Gm6433	0.877266	-1.11401	1.92856	-0.577639	0.563508	NA
Unc5c	317.687	-1.11335	0.11302	-9.85094	6.79084e-23	3.46687e-21
Zfp879	11.0878	-1.11288	0.422879	-2.63167	0.0084966	0.0323738
Sntg2	5.00831	-1.11226	0.678823	-1.63852	0.101314	0.232888
Thsd7b	191.563	-1.1122	0.112457	-9.88992	4.60381e-23	2.37217e-21
Cort	5.04795	-1.11178	0.602629	-1.84488	0.0650554	0.165503
Mro	2.65109	-1.1111	0.827976	-1.34194	0.179614	NA
Gm6501	1.81304	-1.11042	1.30455	-0.851188	0.394665	NA
Gpr62	1.15197	-1.11012	1.43059	-0.775984	0.437758	NA
Pcdha9	47.1686	-1.10966	0.31085	-3.56976	0.000357302	0.00217983
Syngr3	486.016	-1.10936	0.0753344	-14.7257	4.40612e-49	7.2605e-47
Smoc1	269.51	-1.10894	0.0906369	-12.235	2.02074e-34	1.83777e-32
Gm44578	6.31703	-1.10866	0.644216	-1.72094	0.0852616	0.204085
Rassf2	60.7051	-1.10846	0.247762	-4.4739	7.68058e-06	7.05841e-05
Fabp6	1.2095	-1.10809	1.59573	-0.694407	0.487427	NA
Fat2	6.76962	-1.10762	0.684176	-1.61891	0.105467	0.239924
Ccl4	1.21103	-1.10702	1.24714	-0.887643	0.374733	NA
Dlk1	165.216	-1.10629	0.188282	-5.87571	4.2104e-09	7.05676e-08
Tnfsf15	1.86322	-1.10599	1.18371	-0.934343	0.350127	NA
Hacd1	95.1706	-1.10571	0.142354	-7.76728	8.01895e-15	2.3663e-13
Cyb561d2	45.5567	-1.10556	0.227617	-4.8571	1.19116e-06	1.29826e-05
Pcdhb22	81.3309	-1.10517	0.198538	-5.56654	2.59842e-08	3.82365e-07
Abcc8	30.8016	-1.10437	0.293962	-3.75683	0.000172077	0.00114296
Maneal	192.883	-1.10421	0.103476	-10.6711	1.38903e-26	8.8573e-25
Gm13101	1.73281	-1.1042	1.16432	-0.948358	0.342947	NA
6430628N08Rik	0.660246	-1.10372	1.97836	-0.557895	0.576916	NA
Calhm4	0.400174	-1.10326	2.12668	-0.518771	0.60392	NA
Rxfp3	1.87167	-1.10206	1.00548	-1.09605	0.273057	NA
9330159F19Rik	151.646	-1.10068	0.117903	-9.33551	1.0051e-20	4.48468e-19
Gm44790	3.54592	-1.1003	1.05887	-1.03912	0.298748	NA
Gm13870	0.362326	-1.09986	2.17514	-0.505649	0.613103	NA
Ocel1	22.4186	-1.09952	0.294186	-3.73751	0.000185849	0.0012245
Amigo1	291.28	-1.09905	0.08534	-12.8784	5.95302e-38	6.19225e-36
1700016K19Rik	0.36343	-1.09877	2.1736	-0.505507	0.613203	NA
Gm5315	0.365568	-1.09851	2.54501	-0.431633	0.666008	NA
Gm14862	0.363429	-1.09849	2.1736	-0.50538	0.613292	NA
Nlrp3	8.1928	-1.09842	0.480289	-2.28699	0.0221964	0.0709861
Ddi1	0.365245	-1.09833	2.54543	-0.431492	0.66611	NA
Olfr289-ps1	0.383121	-1.09713	2.51333	-0.436526	0.662455	NA
Upk1a	95.5012	-1.09668	0.263986	-4.15431	3.26272e-05	0.000261191
Kcna7	1.2418	-1.09651	1.43709	-0.763007	0.445459	NA
Onecut2	511.926	-1.0964	0.245302	-4.46958	7.8374e-06	7.18666e-05
1700017N19Rik	0.365441	-1.09597	2.54511	-0.430619	0.666745	NA
Psg19	2.5706	-1.09584	0.915959	-1.19639	0.231546	NA
4930402F06Rik	0.631635	-1.09556	2.26907	-0.482822	0.629222	NA
Gm21190	0.364543	-1.0953	3.12803	-0.350156	0.726221	NA
Fap	1.16985	-1.0947	1.52816	-0.71635	0.473775	NA
Slc26a7	4.44269	-1.09422	1.04369	-1.04842	0.294447	0.498522
Gm6460	0.17518	-1.09398	3.15724	-0.3465	0.728967	NA
Adam11	247.283	-1.09395	0.147592	-7.41194	1.24465e-13	3.33033e-12
Cyp2d40	0.397849	-1.09385	2.50486	-0.43669	0.662336	NA
Gm6119	0.363637	-1.09342	2.54784	-0.429155	0.667811	NA
Kcnmb4	75.7987	-1.09325	0.175878	-6.21598	5.1005e-10	9.67932e-09
Rps19-ps1	0.887425	-1.09281	1.34141	-0.814675	0.415258	NA
Rps19-ps2	0.887425	-1.09281	1.34141	-0.814675	0.415258	NA
Chl1	84.3707	-1.09255	0.201863	-5.41234	6.22081e-08	8.5777e-07
Olfr658	0.363673	-1.09213	2.54735	-0.428733	0.668117	NA
Scrt2	199.922	-1.09199	0.112853	-9.67623	3.80478e-22	1.83545e-20
Gm7516	0.363456	-1.09068	2.54801	-0.428053	0.668613	NA
Cyp2j8	0.363553	-1.09068	2.54747	-0.42814	0.668549	NA
Gm6797	0.363897	-1.0906	3.1292	-0.348522	0.727448	NA
Gm4754	0.66311	-1.08966	2.35356	-0.462985	0.643375	NA
Srarp	0.36158	-1.08925	2.55109	-0.426975	0.669398	NA
Ptchd4	1.69686	-1.08913	1.09602	-0.993718	0.32036	NA
Erich3	3.1875	-1.08886	1.06867	-1.01889	0.308253	NA
Golga7b	88.3746	-1.08845	0.156728	-6.94486	3.78842e-12	8.90546e-11
Barhl2	22.6774	-1.08814	0.296566	-3.66912	0.000243391	0.00155528
Gm5702	0.36185	-1.08801	2.55008	-0.426655	0.66963	NA
Cd53	1.4169	-1.08775	1.41752	-0.767365	0.442865	NA
Gm47934	0.362297	-1.08723	2.17489	-0.499901	0.617145	NA
Tpsg1	0.36328	-1.08719	2.54775	-0.426725	0.66958	NA
Tubb2a	2079.75	-1.08717	0.0593907	-18.3054	7.49133e-75	2.39766e-72
Kifc3	58.3374	-1.08663	0.22449	-4.84043	1.29559e-06	1.40198e-05
Lhfpl4	428.502	-1.08586	0.0704001	-15.4241	1.12638e-53	2.06004e-51
BC021767	5.33368	-1.08544	0.819943	-1.3238	0.185568	0.361091
Gm5575	1.55408	-1.08537	1.12255	-0.966876	0.333606	NA
Crym	23.6365	-1.08531	0.318583	-3.40668	0.00065758	0.00369608
Dsg3	3.6394	-1.08499	0.675659	-1.60583	0.108311	NA
Hint3	30.4764	-1.08482	0.266135	-4.07621	4.57763e-05	0.000352221
Cckar	0.362586	-1.0842	3.13103	-0.346276	0.729135	NA
Fam78a	8.86481	-1.08411	0.557805	-1.94353	0.0519521	0.139211
Vmn1r32	0.363273	-1.08388	3.12923	-0.346372	0.729063	NA
Csmd3	12.267	-1.08361	0.428924	-2.52634	0.0115258	0.0414755
Dcx	1763.56	-1.0829	0.0525923	-20.5906	3.3344e-94	1.84981e-91
Luzp4	10.4014	-1.08272	0.512432	-2.1129	0.0346092	0.101677
Pcdha5	10.7139	-1.08251	0.543087	-1.99325	0.0462344	0.127608
Ina	6547.11	-1.08246	0.0541797	-19.9791	8.36804e-89	3.86859e-86
Gm3912	40.1254	-1.08243	0.234442	-4.61706	3.89223e-06	3.78379e-05
Kcnj11	62.66	-1.08239	0.25953	-4.17056	3.0385e-05	0.00024489
Fbxo47	8.05211	-1.08191	0.634144	-1.70609	0.0879909	0.209324
Zfp41	220.052	-1.08188	0.0905374	-11.9495	6.52866e-33	5.57213e-31
Rtl6	112.993	-1.08151	0.129914	-8.32483	8.44533e-17	2.87435e-15
Edil3	1700.52	-1.08148	0.0521964	-20.7194	2.31564e-95	1.32894e-92
Gm3376	0.362941	-1.0814	3.12983	-0.345514	0.729708	NA
Gm13340	8.43322	-1.08128	0.451699	-2.39381	0.0166743	0.05629
Rims4	49.0997	-1.08065	0.188893	-5.72097	1.05916e-08	1.66142e-07
Slc7a4	9.7269	-1.08019	0.451471	-2.39261	0.0167291	0.0564521
Pcdhgb6	53.4146	-1.07909	0.203429	-5.30451	1.12976e-07	1.49465e-06
Synpo2	19.3931	-1.07881	0.455676	-2.36749	0.0179091	0.0596838
1600029O15Rik	10.9244	-1.0787	0.458592	-2.3522	0.0186628	0.0617135
Mzb1	1.80157	-1.07856	0.98108	-1.09936	0.271612	NA
Gm12752	0.379239	-1.07756	3.08852	-0.348891	0.727171	NA
E030030I06Rik	21.4625	-1.07666	0.32505	-3.31229	0.000925348	0.00497113
Gm4782	22.9922	-1.07598	0.654813	-1.64318	0.100345	0.231168
Ccdc107	187.395	-1.07593	0.123558	-8.70789	3.0957e-18	1.1604e-16
Gm6177	0.360352	-1.07581	3.13595	-0.343059	0.731554	NA
Ascl3	0.90354	-1.0749	1.4028	-0.766255	0.443524	NA
Gm16147	0.905665	-1.07362	1.40334	-0.76505	0.444242	NA
Il21r	1.85566	-1.07345	0.936491	-1.14624	0.251694	NA
Il12a	0.363436	-1.07341	3.12864	-0.343092	0.731529	NA
Mast1	673.357	-1.07284	0.0944285	-11.3614	6.50613e-30	4.68751e-28
Bcas1	3.99625	-1.07239	0.985132	-1.08857	0.276343	0.477788
Pck1	16.1589	-1.07218	0.776473	-1.38083	0.167331	0.336097
Hsd17b14	4.03272	-1.0698	0.942659	-1.13488	0.256428	0.454303
H3c15	8.2212	-1.06966	0.687593	-1.55566	0.119789	0.264234
1700029P11Rik	1.21116	-1.06955	1.27633	-0.83799	0.402036	NA
Dbndd2	39.7108	-1.06788	0.290858	-3.6715	0.000241135	0.00154473
Gpr83	3.74346	-1.06757	0.667754	-1.59875	0.109876	NA
Cdc20b	12.2313	-1.06733	0.454732	-2.34716	0.018917	0.0624427
Car1	1.30526	-1.0673	1.42134	-0.750912	0.452705	NA
Apba2	623.459	-1.06726	0.0933987	-11.4269	3.06967e-30	2.23094e-28
Apol10c-ps	0.37768	-1.06691	2.52871	-0.42192	0.673083	NA
Atp9a	856.628	-1.06683	0.0637798	-16.7268	8.35889e-63	1.90571e-60
Tmem178b	588.648	-1.06593	0.081918	-13.0121	1.04392e-38	1.11372e-36
Fmo5	50.5659	-1.06548	0.35723	-2.98262	0.00285793	0.0129568
Myod1	3.91802	-1.06514	0.657824	-1.61919	0.105407	0.239824
Clvs2	16.0089	-1.06445	0.424934	-2.50497	0.0122462	0.0435498
Tmem132b	46.1631	-1.06372	0.243124	-4.3752	1.21319e-05	0.000107172
Gm11978	0.461528	-1.06354	2.98667	-0.356096	0.721769	NA
Olfr787	6.46074	-1.06337	0.558354	-1.90447	0.0568495	0.149532
Vmn1r77	2.04652	-1.06336	1.14637	-0.927588	0.353622	NA
Egflam	95.4459	-1.06257	0.184125	-5.77093	7.88361e-09	1.25918e-07
Cnp	36.7833	-1.06247	0.29402	-3.6136	0.000301976	0.0018781
Crb1	22.6187	-1.06052	0.461998	-2.29551	0.021704	0.069801
Avpr1a	12.0158	-1.06045	0.421832	-2.5139	0.0119403	0.042732
Gm4939	1.13789	-1.06029	1.59491	-0.664797	0.50618	NA
Sez6l2	1293.66	-1.05974	0.0686345	-15.4404	8.75978e-54	1.61988e-51
Samsn1	32.5879	-1.05849	0.359624	-2.94332	0.00324713	0.0144304
Slc16a13	20.8962	-1.05709	0.338014	-3.12736	0.00176384	0.00857347
2020-09-06	390.018	-1.05678	0.107186	-9.85924	6.25183e-23	3.20152e-21
Gm9745	0.36673	-1.05425	2.1695	-0.485942	0.627008	NA
Gm18529	0.82894	-1.05287	1.65712	-0.635362	0.525192	NA
Stpg1	1.67974	-1.05273	1.07447	-0.979767	0.327201	NA
Rfx8	1.93131	-1.05272	1.01593	-1.03621	0.300103	NA
Gng8	27.2535	-1.05255	0.307235	-3.42586	0.000612854	0.00347521
Scnn1a	7.57583	-1.05118	0.4609	-2.28071	0.0225654	0.0718413
Fmn2	196.083	-1.05008	0.15346	-6.84271	7.77066e-12	1.77301e-10
Hapln3	10.2213	-1.04946	0.417517	-2.51356	0.0119518	0.0427496
Draxin	139.091	-1.04908	0.113625	-9.23281	2.63623e-20	1.14556e-18
Ccdc92	290.986	-1.04869	0.105154	-9.97291	2.00269e-23	1.06488e-21
Esrrg	153.181	-1.04803	0.139237	-7.527	5.19211e-14	1.43542e-12
Vwde	0.61812	-1.04736	1.78606	-0.586409	0.557601	NA
Olfr571	1.36667	-1.04689	1.51403	-0.691461	0.489276	NA
Rtbdn	30.6216	-1.0465	0.331364	-3.15817	0.00158765	0.00786872
Doc2b	10.9125	-1.04639	0.407282	-2.56919	0.0101937	0.0375257
Adgre4	0.826541	-1.04615	1.65681	-0.631423	0.527764	NA
Clgn	59.4991	-1.04603	0.206127	-5.07468	3.88148e-07	4.66086e-06
Akain1	13.8173	-1.04569	0.356928	-2.92969	0.00339299	0.0149815
Mllt11	967.687	-1.04568	0.0566274	-18.4659	3.88289e-76	1.29246e-73
[truncated: 22,576 more rows]

## Sheet: p < 0.05 AND F.C. > 2
gene name	log2FoldChange	padj
Mup11	-22.9019	1.0871e-12
Mup22	-8.95886	0.0138191
Mup7	-8.90667	0.00695376
Mup19	-7.9038	0.0341236
Fga	-6.19937	0.0235826
Alb	-6.0279	5.92085e-05
Gm9774	-5.7563	2.41833e-06
Trdn	-5.2449	4.42989e-05
Ahsg	-4.88985	0.0178921
Apoa2	-4.588	0.0242346
Gc	-4.271	0.00226371
Aox3	-4.1473	0.0116747
Pzp	-3.94355	0.00932899
Hpd	-3.7921	0.0118742
Fgg	-3.66623	0.0426246
Fads2b	-3.48653	0.000314784
Lrrc55	-3.41644	9.50926e-19
Lrfn2	-3.37347	5.84202e-10
Vwc2	-3.21943	1.07913e-07
Abcc6	-3.19941	3.33241e-05
Ngfr	-3.1836	1.08499e-300
Kcnab1	-3.14939	6.89916e-27
Lrfn5	-3.13264	3.96334e-26
Cyp2e1	-3.08386	0.0430291
A730046J19Rik	-3.07914	1.15859e-18
Bhmt	-3.07463	0.0203499
Gm7271	-3.07089	0.000230061
Frmpd4	-3.06732	2.28368e-05
Kcnk9	-3.03796	2.35283e-117
Luzp2	-3.03542	4.35059e-23
Tat	-3.03274	0.0185898
Pirt	-2.99498	2.33885e-35
Lrrc4c	-2.90615	6.6133e-08
Hp	-2.88761	0.0453245
Cyp3a11	-2.86543	0.00506108
Asic2	-2.85831	1.58734e-106
Vstm2l	-2.8247	3.74203e-126
Slc35f3	-2.79801	2.36049e-05
Slitrk3	-2.7844	2.88043e-13
Vstm2a	-2.7487	2.61118e-06
Lrrn3	-2.71318	1.54448e-104
Chodl	-2.70917	2.07503e-25
Skor2	-2.68859	0.000192835
Upk2	-2.67075	0.0109799
Phox2b	-2.66325	1.07685e-23
Trpc5	-2.64907	2.5687e-18
Gm20537	-2.64888	0.0080036
Snx31	-2.64689	0.00795433
Vwc2l	-2.64229	1.74396e-20
Upk3a	-2.61986	0.0157016
Cacng5	-2.61639	7.06729e-34
Pcdh20	-2.6124	0.000108589
Chrm2	-2.59583	1.93583e-09
Elmod1	-2.58068	0.00470739
Fxyd7	-2.578	4.32349e-14
Hmgcs2	-2.55855	0.00528088
Col11a1	-2.54307	8.64085e-24
Grm7	-2.54262	4.74107e-08
Cyp4x1	-2.5347	9.51787e-10
Lrrn2	-2.53246	6.16826e-93
Gpr158	-2.52949	4.36321e-07
Clec18a	-2.51919	1.8777e-07
Cdh18	-2.51916	4.79293e-15
Kcnip4	-2.5078	5.4991e-06
Gm4881	-2.4897	0.000724169
Cntn6	-2.48439	0.00243191
Scn7a	-2.4809	5.16726e-49
Fam163a	-2.44593	5.71036e-18
Spock3	-2.43791	6.22843e-110
Grik1	-2.40905	5.72826e-32
Uox	-2.4017	0.0226206
Gpr22	-2.34918	9.90039e-06
Nrsn2	-2.33542	3.09993e-08
Epha3	-2.2684	8.82521e-98
Tll1	-2.25577	2.76552e-14
Sema4f	-2.25162	1.93415e-35
Gfra2	-2.2405	5.66384e-31
Sphkap	-2.24021	0.00301517
Ralyl	-2.23816	1.6472e-14
Cthrc1	-2.2298	2.11559e-14
Pcdhb6	-2.20598	2.84535e-17
Entpd3	-2.20116	1.69234e-16
Zfp804b	-2.1944	0.000419397
A530084C06Rik	-2.18507	0.0290566
Ndst3	-2.18421	4.05471e-17
Chst9	-2.18106	2.54729e-06
Adgra1	-2.18006	0.000137969
Rtn4rl2	-2.17909	2.76924e-30
Fabp4	-2.17613	0.0457366
Tmeff2	-2.17596	1.03756e-114
Nwd2	-2.17466	5.77541e-25
Fstl4	-2.15063	4.5834e-33
Slitrk1	-2.12479	1.33459e-31
Minar2	-2.1242	7.47533e-05
Ptgir	-2.12026	0.000238289
Pcdhgc4	-2.11568	0.0335615
Oprl1	-2.11557	4.32139e-30
Pcdhac1	-2.11259	0.00779347
Ntrk1	-2.10856	7.03364e-44
Pcdhb8	-2.09024	1.51736e-05
Dpp10	-2.08515	3.11857e-13
Cntnap5a	-2.08478	3.23157e-42
Zfp804a	-2.0841	3.93847e-13
Rspo2	-2.07964	1.77301e-10
Sybu	-2.07217	1.64504e-07
B3gat2	-2.07138	1.52741e-30
Scn9a	-2.07129	3.06172e-77
Grb14	-2.06703	7.44992e-53
Olfr825	-2.06511	0.0125861
Kcnh1	-2.0608	3.60843e-39
Slc2a13	-2.05834	5.19575e-11
Cntn4	-2.05055	0.000424543
Clmp	-2.04924	8.8416e-37
Kcnc2	-2.04659	9.79454e-07
Ptprr	-2.04362	3.3863e-11
Gpr139	-2.04088	7.76695e-07
Cntn5	-2.03857	3.19234e-09
Plxna4	-2.02634	1.66994e-136
Ccdc177	-2.02331	0.00222297
Jph4	-2.02169	1.94263e-44
Cdh10	-2.01453	8.42364e-17
Pappa2	-2.00645	2.07298e-15
Tubb4a	-2.00372	3.17994e-57
Tnfaip8l1	-1.99822	5.5585e-05
Cnr1	-1.99561	2.04167e-110
Kcna5	-1.98961	5.57542e-07
Adgrg2	-1.98796	2.68157e-12
Fmo2	-1.98311	0.0243166
Pcdha1	-1.95956	0.000240759
Glra2	-1.95065	1.75716e-05
Chst8	-1.94813	2.95827e-22
Lzts1	-1.94572	1.86855e-09
A2m	-1.94413	4.00585e-07
Ppp1r1c	-1.94293	1.32209e-20
Lrrc24	-1.94202	1.98302e-11
Sncg	-1.93733	6.43742e-130
Slc18a3	-1.93485	6.80629e-65
Prrxl1	-1.93464	3.0424e-16
Synpr	-1.92698	4.41055e-34
Scn2b	-1.92608	2.67752e-18
Slc10a6	-1.9105	1.64993e-07
Pcsk2	-1.90084	1.03589e-79
Sez6l	-1.89259	8.27348e-44
Pcdh10	-1.89236	1.14988e-22
Adcyap1	-1.88928	3.4021e-16
Apc2	-1.88375	9.63427e-75
AI593442	-1.88357	1.11327e-23
Galntl6	-1.87441	0.000442721
Adcyap1r1	-1.87011	2.16707e-10
Syt1	-1.86732	6.64602e-192
Gjb1	-1.85368	0.0380639
Runx3	-1.85309	0.025028
Rgs4	-1.85074	8.97549e-12
Pcdhb19	-1.83299	1.08752e-16
Gdnf	-1.82868	1.40246e-18
Grid2	-1.82773	0.00154915
Itih5	-1.82748	8.4885e-07
Stum	-1.82429	0.00170323
Pgr15l	-1.82377	0.0235415
Kctd16	-1.81668	0.000454292
Pcdhga6	-1.81419	3.07525e-19
Kcnj3	-1.80574	1.36626e-05
Pcdha6	-1.80555	5.41748e-05
Gm5628	-1.80381	0.00821105
Pou6f2	-1.80356	0.00258912
Scn3a	-1.80274	2.4029e-08
Grin1	-1.79869	1.16054e-20
Pcdhb2	-1.79511	2.35431e-05
1110032F04Rik	-1.79166	0.000566282
Lrrc3b	-1.78144	0.010515
Amer3	-1.77836	2.47403e-25
Pcdhb21	-1.77335	0.00280603
Pcdh7	-1.77202	3.81787e-82
Pcdha2	-1.77188	5.02213e-05
Chrna3	-1.76323	3.01483e-42
Shisa7	-1.75978	1.42106e-31
Gpr61	-1.75852	0.00140587
Tmem151b	-1.75645	5.5749e-25
Lingo2	-1.75617	0.017845
Ackr1	-1.75091	7.41745e-15
Ctse	-1.74174	0.0495775
Pcsk1n	-1.73986	4.93624e-46
Tac1	-1.73731	4.98065e-05
Tvp23a	-1.73681	1.88378e-21
Tmem121b	-1.73516	4.8177e-15
Nrxn2	-1.73492	3.21873e-137
Pcdhac2	-1.73322	8.12334e-29
St8sia1	-1.73006	2.32334e-08
Cend1	-1.72207	4.28872e-57
St8sia4	-1.72164	1.73465e-62
Pcsk1	-1.71746	2.1542e-07
Slc17a6	-1.7068	1.12261e-28
4933415A04Rik	-1.7063	0.0264939
Lrrtm1	-1.7049	5.00451e-46
Cacng2	-1.69886	1.0794e-11
Cacna2d3	-1.69754	9.07339e-56
Siah3	-1.69683	0.00460617
Kcnd2	-1.69223	1.80904e-10
Chrna5	-1.68649	2.9231e-39
Kctd8	-1.68538	3.236e-09
Disp2	-1.68281	5.64063e-49
Cntn1	-1.67134	6.42533e-62
Tm7sf2	-1.67128	7.77045e-44
Pcdhb4	-1.67084	0.0236773
Krt222	-1.66521	0.00667159
Serpini1	-1.6633	2.03898e-47
Igfbpl1	-1.66113	7.80477e-21
Gm6013	-1.65641	0.0120469
Loxl1	-1.6538	0.000187176
Rnf150	-1.6464	1.86506e-72
Kcnb2	-1.64486	2.07646e-08
Gpr162	-1.64474	1.09566e-35
Clec2l	-1.64302	1.92781e-13
Fam131b	-1.64194	4.27944e-42
Kcnh8	-1.64159	2.38342e-12
Rimbp2	-1.64033	9.58956e-16
Fibcd1	-1.63922	0.00110489
Pcdhb11	-1.6368	1.35897e-32
Slc27a5	-1.63618	0.00367397
Pcdhb20	-1.62938	1.06218e-13
Syt16	-1.62874	0.00310607
Plppr1	-1.61701	2.94864e-45
Gpr156	-1.61434	3.66201e-13
Pmfbp1	-1.60979	0.0085626
Insyn2b	-1.60766	0.000559789
Pnmal1	-1.60665	5.16233e-09
Gpr155	-1.59845	7.15181e-06
Ntng2	-1.59816	6.93467e-24
Nav3	-1.59799	7.15105e-10
Tmem59l	-1.59772	6.16359e-12
Cntnap2	-1.59581	2.70564e-08
Ptpn5	-1.59413	3.21868e-23
Gp1bb	-1.59375	6.6302e-05
Htr1d	-1.59172	0.023402
Kcnq2	-1.59045	1.34633e-65
Dnah7a	-1.58895	5.2997e-05
St8sia5	-1.58874	2.90914e-05
Ly6h	-1.58742	6.21195e-42
Ablim2	-1.57667	7.65205e-05
Lhfpl3	-1.57362	0.00926133
Zfp133-ps	-1.57311	0.0453245
Vat1l	-1.57136	6.521e-64
Car10	-1.57077	1.50284e-07
Cbln2	-1.56996	2.13439e-84
Mmd2	-1.56419	4.62382e-30
Pcdh9	-1.56311	5.33425e-24
Dlg2	-1.55438	0.00263605
Gria1	-1.55399	0.0177703
Pcdhb12	-1.55373	0.000173202
Ntng1	-1.55178	1.36306e-12
Pcdha7	-1.55068	3.44929e-06
Cdk5r2	-1.54803	7.01353e-22
Lingo1	-1.53994	7.7547e-47
6430571L13Rik	-1.53797	0.00024706
Enpp2	-1.53492	0.000110558
B3galt2	-1.53469	0.00426058
Tnr	-1.53467	0.00507436
Shc4	-1.53353	4.82811e-15
Rtn1	-1.53198	1.62771e-161
Klhl1	-1.53162	0.0246503
Igsf21	-1.52567	1.39411e-41
Plekhd1	-1.52472	2.18431e-10
Gabra3	-1.52165	1.64202e-06
Cd200	-1.51879	1.93724e-21
Onecut3	-1.51447	1.54377e-75
Dnase1l3	-1.51045	0.0309981
Lratd1	-1.50957	2.02785e-15
Lbh	-1.50883	4.09088e-77
BC051142	-1.50691	0.010741
Olfm3	-1.50304	2.02964e-05
Nsg2	-1.50252	9.43409e-31
Fstl5	-1.50217	6.49578e-34
Lrrtm2	-1.50138	3.48888e-20
Resp18	-1.49887	4.15907e-22
Slc9a9	-1.4977	5.13662e-12
Gabrg3	-1.4964	0.000379867
Cdh20	-1.49278	8.78319e-06
Spry3	-1.49182	2.65182e-07
Gabrg2	-1.49182	5.75161e-26
Pcyt1b	-1.48924	3.02657e-11
Gabbr2	-1.48493	1.98492e-20
Nlgn3	-1.48424	1.67026e-05
Kirrel3	-1.47672	1.1332e-42
Prima1	-1.47634	0.011787
Atp2b2	-1.47523	4.67794e-16
Mgst3	-1.47404	1.37794e-49
Pcdhga7	-1.47272	3.83866e-44
Ncan	-1.47093	1.81355e-23
Tmtc1	-1.46883	2.28681e-27
Tmem130	-1.46818	3.91781e-27
Elovl6	-1.46655	2.82286e-47
Trpc4	-1.46527	7.35997e-05
Lypd1	-1.46487	1.72888e-07
Syt2	-1.46274	3.27199e-11
Zfp300	-1.45915	0.0277861
Asic4	-1.45859	2.42726e-16
Gm21981	-1.44987	0.0246851
Atp1a3	-1.44264	5.66037e-115
Dmbx1	-1.442	0.00210474
Cnih2	-1.44119	7.96753e-30
Prtn3	-1.44096	0.001927
Pcdha3	-1.44089	4.72251e-09
St8sia2	-1.43809	1.40589e-41
Cdh7	-1.43757	0.00152684
Sez6	-1.43296	3.2957e-37
Atp2b3	-1.43032	0.0151567
Pcdhgb4	-1.42496	1.568e-15
Cntn2	-1.42054	2.0999e-31
Pcdhb10	-1.42	5.566e-05
P2rx3	-1.41909	3.08472e-42
Hcrtr2	-1.41892	0.0226206
Pcdhb15	-1.41064	0.0222505
Mrgpre	-1.40847	8.04657e-24
Sema3a	-1.4083	1.95515e-12
Cadps2	-1.4079	1.39295e-45
Gm49353	-1.40739	0.0438486
Olfml2b	-1.40653	0.00227008
Tmem255a	-1.40565	6.63545e-22
Pcdhb17	-1.40513	5.75561e-18
Pou4f2	-1.40482	0.00417922
Acsl1	-1.40459	1.16831e-53
Tmem229b	-1.40405	2.03017e-19
Chga	-1.40063	2.68955e-67
Tafa2	-1.39811	8.47796e-15
Rab9b	-1.3962	1.03075e-07
Ptpro	-1.39455	2.17454e-19
Islr2	-1.39224	1.44545e-87
Itgal	-1.39007	0.00109896
Nrsn1	-1.38766	2.28836e-05
Sgpp2	-1.38747	3.27961e-07
Pcdh17	-1.38545	3.34315e-30
Xlr4c	-1.38215	0.00299256
Galnt9	-1.38197	1.01582e-36
Pcdhb16	-1.38194	0.000586207
Pcdhga12	-1.38134	1.13048e-05
Sv2a	-1.37882	7.41224e-45
Htr1b	-1.37859	0.0347395
Pcdhb13	-1.37248	0.0103068
Alcam	-1.37215	1.51855e-41
Postn	-1.36956	0.0115326
Slc8a2	-1.36876	1.10278e-23
Tbc1d30	-1.36802	0.000461445
D430041D05Rik	-1.36798	3.47423e-10
Armh4	-1.36682	7.10559e-74
Pcdha4	-1.36671	1.06104e-07
St8sia3	-1.36531	1.15045e-32
Cntnap5b	-1.36288	9.33011e-06
Nrn1	-1.36182	1.06343e-07
Gjd2	-1.3616	2.52019e-06
Fkbp1b	-1.36147	2.90477e-15
Tmem169	-1.35984	6.99207e-11
Ret	-1.35909	6.72444e-152
Agap2	-1.35815	4.01269e-17
Onecut1	-1.35718	3.22321e-22
Adam1a	-1.35699	0.0044224
C1ql4	-1.35564	0.0180394
Magee2	-1.35521	0.0132802
Asic1	-1.35415	1.17802e-44
Upk3b	-1.35305	0.0457782
Ccn3	-1.35052	8.31255e-14
Gm26712	-1.34879	0.0329001
Crtac1	-1.34866	1.04014e-35
Pde2a	-1.3485	0.00449507
Trhde	-1.34739	0.00662715
Id4	-1.34258	1.29462e-35
Slc8a1	-1.34248	2.76773e-20
Aplp1	-1.34246	1.38765e-95
Tril	-1.33974	0.00967095
Cartpt	-1.33917	2.99217e-119
Lmo3	-1.33895	1.00435e-06
Has3	-1.33759	1.03411e-12
Bmerb1	-1.33752	2.60454e-23
Chgb	-1.33413	9.63649e-88
Hs3st2	-1.33346	2.16612e-06
Pcdhga3	-1.33319	1.23379e-26
Adgrg6	-1.33159	0.028109
Astn2	-1.33147	2.76997e-46
Rnft2	-1.33086	5.64937e-11
Atp6v1g2	-1.3305	1.02648e-08
2020-03-04	-1.33025	7.47614e-20
Fkbp14	-1.33018	1.48985e-05
Galnt14	-1.32909	2.47374e-09
Cntnap4	-1.32485	9.60262e-06
Fjx1	-1.32288	7.81592e-46
Pcdhb3	-1.3226	3.78611e-05
Syt13	-1.31997	2.83647e-39
Chrnb2	-1.31822	8.60447e-98
Ehd3	-1.31767	1.39213e-29
Nkain4	-1.31384	0.000142148
Plppr2	-1.31296	2.08817e-55
Ankrd29	-1.31261	0.00364778
Rab3c	-1.30658	2.11475e-10
Rmdn2	-1.30599	0.00299868
Smpd3	-1.30541	1.47832e-41
Pcdhga2	-1.30512	1.06836e-40
2020-03-01	-1.30181	3.53613e-14
Lrrtm3	-1.30064	0.0280061
Pcdh11x	-1.30023	4.48578e-16
Rab33a	-1.30003	6.96602e-06
Pcdhb7	-1.29776	6.93304e-05
B630019K06Rik	-1.2973	7.6727e-14
Nnat	-1.29661	7.68938e-132
Tubg2	-1.29612	0.0036867
Bsn	-1.29378	4.34749e-23
Tmem200a	-1.28811	1.22681e-08
Adam19	-1.28342	6.95694e-89
Lrrc4	-1.27844	4.44658e-15
Slc5a7	-1.27708	7.4551e-41
Mchr1	-1.27664	0.0242792
Tlx3	-1.27646	7.12031e-08
Tenm2	-1.276	2.42484e-13
Gpr85	-1.27579	1.10768e-12
Skor1	-1.27345	3.7841e-10
Nefl	-1.27263	6.34712e-125
Sema3e	-1.26969	7.48617e-19
9330182L06Rik	-1.26874	2.29529e-23
Kcna1	-1.26575	0.0088503
Slit1	-1.26497	4.70355e-12
Iglon5	-1.2627	2.10951e-42
Mab21l2	-1.25668	2.37039e-17
Pcdha11	-1.25528	1.85896e-06
Mapt	-1.25053	1.17798e-85
Lrfn1	-1.2494	1.65342e-21
Nrxn3	-1.24847	1.53774e-09
Smim10l2a	-1.24824	0.000182596
Lix1	-1.24797	2.60618e-13
Slitrk5	-1.2473	1.27602e-14
Cdh11	-1.24687	4.83369e-64
D430019H16Rik	-1.24662	4.78976e-79
Cbln1	-1.24642	2.44785e-16
2810047C21Rik1	-1.24335	0.0320245
Mir100hg	-1.2423	0.0158796
Adamts5	-1.23978	0.00702154
Sel1l3	-1.23813	1.6472e-14
Dnm1	-1.23473	1.59571e-26
Paqr4	-1.23465	1.77316e-18
Gm13241	-1.23363	0.0104425
Slc35d3	-1.23121	5.86285e-15
Pcdhb5	-1.2295	0.00296377
Hcn1	-1.22572	9.51787e-10
Ece2	-1.22554	0.000303837
Mfap3l	-1.2253	1.00034e-47
Gprin1	-1.22469	2.22236e-54
Cps1	-1.2243	0.0322173
Prss35	-1.22328	0.00667392
Rab27b	-1.22323	0.00228702
Alk	-1.22297	5.30915e-08
Ggt7	-1.22107	2.71021e-49
Scg5	-1.2179	8.65093e-30
Parm1	-1.21632	2.20119e-46
Klhl3	-1.21355	3.33265e-05
Ptn	-1.21348	3.15374e-29
Trpv2	-1.21302	1.19954e-19
4930507D05Rik	-1.21201	0.0453692
Atcay	-1.20901	1.24116e-38
Etv4	-1.20774	4.33319e-13
Nxph3	-1.20569	0.00600744
Sorbs2	-1.20409	2.5977e-05
Zfp354b	-1.20359	0.0222075
Slc45a1	-1.20311	1.25328e-08
Pnmal2	-1.20281	5.41858e-12
Tagln3	-1.20103	2.30367e-69
Dner	-1.19767	3.29789e-34
Rpsa-ps10	-1.1936	0.0382462
Gng4	-1.19341	0.0398801
Nxph4	-1.19205	1.90041e-08
Mmp24	-1.19146	1.08704e-37
Nrg3	-1.19059	0.000578776
B3gat1	-1.18939	2.28699e-15
Pnck	-1.18734	8.44746e-06
Ndst4	-1.18478	5.52549e-05
Tgfb3	-1.18364	0.000560191
Kcnk10	-1.18297	2.17639e-10
Olfm2	-1.18207	5.41385e-57
Ubash3b	-1.1816	1.28897e-30
Lgals3bp	-1.18006	8.57051e-09
Akap6	-1.17814	2.44016e-90
Cadm3	-1.1777	1.13101e-55
Gm15899	-1.17559	0.0247477
Pla2g2d	-1.17523	0.012837
Fasl	-1.1746	0.0399803
Adam12	-1.17361	1.22847e-15
Rtl4	-1.17093	0.0343687
Tspyl4	-1.16952	7.04305e-67
Nacad	-1.16839	4.67312e-33
Syt4	-1.16804	6.56567e-77
Rbfox3	-1.16627	1.88393e-29
Ttc9b	-1.16625	7.80302e-06
Frmpd3	-1.16524	8.08365e-16
Lrrc20	-1.16491	6.13899e-17
Lhx4	-1.16387	1.17747e-17
Spry4	-1.16387	1.46157e-12
Rasgrp1	-1.16131	2.19665e-05
Nipa1	-1.1613	3.04354e-24
Brinp1	-1.15797	7.38687e-19
Creg2	-1.14952	5.71987e-07
Ablim3	-1.14863	2.70446e-11
Pcp4	-1.14457	0.00876603
Prkar2b	-1.14331	3.98233e-26
Shh	-1.13979	0.00596189
Gal3st3	-1.13713	8.47585e-10
Gm5113	-1.13698	3.41043e-07
Sema6b	-1.13604	1.09209e-22
Ajm1	-1.13482	0.0398705
Myt1l	-1.13441	3.49703e-05
Ccdc149	-1.1318	0.00341573
Mmgt2	-1.1303	1.7308e-14
Calb2	-1.12933	0.00619493
Spock1	-1.12794	7.39631e-65
Ccnjl	-1.12785	2.28754e-05
Gm28438	-1.12776	1.8562e-16
Plpp4	-1.1266	0.000125697
Gm5124	-1.12521	7.57862e-10
Nalcn	-1.12352	7.76171e-08
Pcdhga5	-1.12287	6.45326e-06
Pcdhgb5	-1.12118	3.99282e-05
mt-Nd5	-1.12079	1.90239e-43
Lrrc29	-1.12055	9.67992e-05
Scrt1	-1.12012	1.55069e-17
Pdzd4	-1.11749	2.92967e-24
Cacng4	-1.11549	9.94178e-25
Unc5c	-1.11335	3.46687e-21
Zfp879	-1.11288	0.0323738
Thsd7b	-1.1122	2.37217e-21
Pcdha9	-1.10966	0.00217983
Syngr3	-1.10936	7.2605e-47
Smoc1	-1.10894	1.83777e-32
Rassf2	-1.10846	7.05841e-05
Dlk1	-1.10629	7.05676e-08
Hacd1	-1.10571	2.3663e-13
Cyb561d2	-1.10556	1.29826e-05
Pcdhb22	-1.10517	3.82365e-07
Abcc8	-1.10437	0.00114296
Maneal	-1.10421	8.8573e-25
9330159F19Rik	-1.10068	4.48468e-19
Ocel1	-1.09952	0.0012245
Amigo1	-1.09905	6.19225e-36
Upk1a	-1.09668	0.000261191
Onecut2	-1.0964	7.18666e-05
Adam11	-1.09395	3.33033e-12
Kcnmb4	-1.09325	9.67932e-09
Chl1	-1.09255	8.5777e-07
Scrt2	-1.09199	1.83545e-20
Golga7b	-1.08845	8.90546e-11
Barhl2	-1.08814	0.00155528
Tubb2a	-1.08717	2.39766e-72
Kifc3	-1.08663	1.40198e-05
Lhfpl4	-1.08586	2.06004e-51
Crym	-1.08531	0.00369608
Hint3	-1.08482	0.000352221
Csmd3	-1.08361	0.0414755
Dcx	-1.0829	1.84981e-91
Ina	-1.08246	3.86859e-86
Gm3912	-1.08243	3.78379e-05
Kcnj11	-1.08239	0.00024489
Zfp41	-1.08188	5.57213e-31
Rtl6	-1.08151	2.87435e-15
Edil3	-1.08148	1.32894e-92
Rims4	-1.08065	1.66142e-07
Pcdhgb6	-1.07909	1.49465e-06
E030030I06Rik	-1.07666	0.00497113
Ccdc107	-1.07593	1.1604e-16
Mast1	-1.07284	4.68751e-28
Dbndd2	-1.06788	0.00154473
Apba2	-1.06726	2.23094e-28
Atp9a	-1.06683	1.90571e-60
Tmem178b	-1.06593	1.11372e-36
Fmo5	-1.06548	0.0129568
Clvs2	-1.06445	0.0435498
Tmem132b	-1.06372	0.000107172
Egflam	-1.06257	1.25918e-07
Cnp	-1.06247	0.0018781
Avpr1a	-1.06045	0.042732
Sez6l2	-1.05974	1.61988e-51
Samsn1	-1.05849	0.0144304
Slc16a13	-1.05709	0.00857347
2020-09-06	-1.05678	3.20152e-21
Gng8	-1.05255	0.00347521
Fmn2	-1.05008	1.77301e-10
Hapln3	-1.04946	0.0427496
Draxin	-1.04908	1.14556e-18
Ccdc92	-1.04869	1.06488e-21
Esrrg	-1.04803	1.43542e-12
Rtbdn	-1.0465	0.00786872
Doc2b	-1.04639	0.0375257
Clgn	-1.04603	4.66086e-06
Akain1	-1.04569	0.0149815
Mllt11	-1.04568	1.29246e-73
Tmem132e	-1.04418	2.08018e-12
Stx1b	-1.0441	9.85317e-18
Nhlh2	-1.04347	1.18269e-20
Arxes2	-1.04153	3.47143e-31
Lrrn1	-1.04069	7.43364e-34
Tmem25	-1.04053	0.00187617
Cadps	-1.04007	8.8623e-23
E430018J23Rik	-1.03624	0.0031866
Cadm4	-1.03586	7.68954e-36
Cd1d1	-1.03266	0.00546192
Upk1b	-1.03251	0.0235885
Nsg1	-1.02614	3.00637e-37
St6galnac5	-1.02528	7.38403e-15
Olfm1	-1.02518	5.66037e-115
Plpp7	-1.02178	0.00496346
Dhcr24	-1.02104	7.90793e-68
Sema3d	-1.02018	6.9406e-75
Pkib	-1.01963	0.00302062
Tmem223	-1.01834	3.57323e-08
Megf11	-1.01807	2.64753e-22
Ache	-1.01697	1.29591e-17
Phf24	-1.01651	0.00637332
Six1	-1.0163	1.51027e-11
Pxylp1	-1.01547	5.57745e-07
Fam155a	-1.01519	1.73486e-18
Snap25	-1.01512	2.403e-31
Lonrf2	-1.01366	2.97163e-29
Ggh	-1.01303	8.57772e-13
Pcdhgb1	-1.01288	3.37561e-05
Pcdh15	-1.01272	0.00226529
Alg2	-1.01172	2.92606e-110
Mgat3	-1.01156	4.04601e-33
Tmem63c	-1.00865	0.000730836
Stmn2	-1.00785	1.35808e-66
Frmd4a	-1.00761	3.05389e-25
Clstn3	-1.00691	2.44098e-10
Syt11	-1.0058	7.18178e-106
Slitrk2	-1.00567	0.0448499
Lsamp	-1.00545	1.08203e-14
Btbd17	-1.00532	0.0112557
Vash1	-1.00369	1.44117e-15
Slc12a5	-1.00343	8.83607e-12
Map6	-1.00196	3.82249e-33
Fbll1	-1.00168	2.65473e-06
Cdk6	1.04228	0.0012723
Gm8935	1.09261	0.0278428
Gm21969	1.1299	0.000492376
Gm37240	1.14238	0.0287509
Olfr6	1.21192	0.0402013
H3c10	1.24931	0.00100509
Loxl3	1.24953	0.000795189
Ifi202b	1.30674	0.0460523
Parvg	1.34937	0.0013043
Napsa	1.35822	0.0241492
Heyl	1.4106	0.0169625
Gsdmc2	1.42588	0.0341775
Gm7701	1.53488	0.0429967
Gm45140	1.63001	0.00308827
Trim12a	1.65545	0.0459845
H2ac18	1.68295	0.00328157
Radx	1.80847	0.0228721
Pax5	2.3433	0.0313968
Dcdc2a	2.91214	0.00833921
Krt4	3.98395	2.64993e-05
Sprr2f	4.46519	0.00119516
Gm3883	5.35999	3.08027e-05
Zfp935	6.05091	0.00137554
Exosc6	7.89234	0.000186606
