# Supplementary material for: Mouse embryonic stem cell‐derived motor neurons are susceptible to ferroptosis
Source: FEBS Open Bio. 2023 Jan 24;13(3):419–33. doi: 10.1002/2211-5463.13545 (PMC9989922; doi:10.1002/2211-5463.13545)
Supplement: Supplementary file 2 — Table S2. RNA‐seq analysis of differentially expressed genes upon treating RSL3 in the presence of Fer‐1 in iNIL‐MNs. [file FEB4-13-419-s003.xlsx]

## Sheet: Legend
Table S2. RNAseq analysis of differentially expressed genes upon treating RSL3 in the presence of Fer-1 in iNIL-MNs
Tab "Ctrl vs RSL3Fer1 total" lists all genes (24,424 genes) detected in the RNAseq exeriments. Fold change values (log2 scale) and the corresponding p values were displayed
Tab "P < 0.05 AND F.C. > 2" lists genes (16 genes) whose expression was either upregulated or downregulated by greater than 2-folds with statistical significance

## Sheet: Ctrl vs RSL3Fer1 total
	baseMean	log2FoldChange	lfcSE	stat	pvalue	padj
Gm14648	3.30358	-5.12602	3.03637	-1.68821	0.0913714	NA
Gm13695	3.27973	-5.11539	3.03644	-1.68467	NA	NA
Cbx3-ps6	2.93643	-4.95648	3.03763	-1.63169	NA	NA
Gm4202	2.69012	-4.82585	3.03872	-1.58812	NA	NA
Rpl21-ps15	2.48056	-4.71006	3.03969	-1.54952	NA	NA
Gm15127	2.04831	-4.41961	1.45345	-3.04077	0.00235977	NA
Vdac3-ps1	1.9585	-4.35957	1.73026	-2.5196	0.0117487	NA
Gm29427	1.91721	-4.35346	1.72999	-2.51647	0.0118538	NA
Gm10241	19.8904	-4.20359	1.09045	-3.85491	0.000115774	NA
AL645849.1	7.91375	-4.19889	0.86934	-4.82997	1.36552e-06	NA
Il24	1.92052	-4.13643	1.45372	-2.84542	0.00443533	NA
Oit1	1.59125	-4.04715	1.57368	-2.57178	0.0101178	NA
Olfr1535	1.30655	-3.7747	1.57352	-2.39888	0.0164453	NA
Hoxd1	1.28022	-3.77251	1.47758	-2.55316	0.010675	NA
Gm31371	2.97057	-3.71068	3.03839	-1.22127	0.221985	NA
3110040M04Rik	1.21605	-3.68444	1.9228	-1.91619	0.0553414	NA
Gm45808	1.16583	-3.6347	1.89487	-1.91818	0.0550887	NA
Cldn34c2	1.14441	-3.6044	2.40272	-1.50013	0.13358	NA
Cd72	1.20964	-3.48584	1.60672	-2.16954	0.0300415	NA
Gm10288	1.04406	-3.46983	2.9198	-1.18838	0.234684	NA
Gm14411	1.63576	-3.43553	1.28556	-2.6724	0.00753112	NA
Otop2	1.63283	-3.40707	1.55575	-2.18998	0.0285255	NA
Slc16a8	0.911047	-3.25036	1.6627	-1.95486	0.0505994	NA
Gm6793	2.1561	-3.21529	1.41219	-2.27682	0.0227972	NA
Gm9761	5.37402	-3.20889	2.37694	-1.35001	0.177012	NA
Gm13981	0.862712	-3.18597	1.66241	-1.91648	0.0553043	NA
Gm37601	1.36898	-3.18196	1.39157	-2.28661	0.0222188	NA
Gm4459	0.827731	-3.12235	3.06676	-1.01813	0.308618	NA
Gm28047	6.89711	-3.08829	1.03691	-2.97836	0.00289798	NA
Fabp6	0.786312	-3.06738	2.46364	-1.24506	0.21311	NA
Folr2	0.815935	-3.06397	1.58059	-1.9385	0.0525627	NA
LT629149.6	0.804329	-3.06014	2.50865	-1.21984	0.222527	NA
Retnla	0.791384	-3.04052	2.49808	-1.21714	0.22355	NA
Vmn1r27	1.94386	-3.03698	1.20212	-2.52636	0.0115251	NA
Oaz1-ps	0.774307	-3.02631	1.70702	-1.77287	0.076251	NA
Ntn5	0.755521	-3.00159	1.84862	-1.62369	0.104441	NA
Kank4	5.09177	-2.99212	1.24323	-2.40672	0.0160963	NA
Tekt5	1.23423	-2.979	1.31754	-2.26103	0.0237575	NA
Gm7429	1.24348	-2.97891	1.36571	-2.18121	0.0291677	NA
Crisp1	0.727426	-2.9597	1.79854	-1.64561	0.0998438	NA
Gm7085	1.17868	-2.9551	1.53648	-1.92329	0.0544438	NA
Gm49044	1.1895	-2.95241	1.68092	-1.75643	0.0790154	NA
Gm5724	1.21479	-2.94193	1.73374	-1.69687	0.0897204	NA
Uba52-ps	1.22113	-2.94007	1.35253	-2.17376	0.0297233	NA
Gm4130	1.16086	-2.93796	1.50737	-1.94906	0.0512888	NA
5430427O19Rik	0.740365	-2.93459	1.81865	-1.61361	0.106613	NA
Gm14749	1.15834	-2.92766	1.49404	-1.95955	0.050048	NA
Gm13509	0.725256	-2.92365	2.53292	-1.15426	0.248393	NA
Olfr453	0.727871	-2.92218	2.1134	-1.38269	0.166759	NA
B930094E09Rik	1.17968	-2.91964	1.71955	-1.69791	0.0895239	NA
Gm8394	0.724052	-2.91539	2.11452	-1.37875	0.167972	NA
Cfd	0.730095	-2.91357	2.60867	-1.11688	0.264046	NA
Rab11b-ps2	0.7045	-2.90377	3.07334	-0.944825	0.344748	NA
Muc16	0.795782	-2.89377	1.79027	-1.61638	0.106011	NA
AL691519.1	0.695096	-2.89099	2.53597	-1.13999	0.254289	NA
Lum	3.4326	-2.86166	1.29559	-2.20877	0.0271904	NA
Bpifb5	0.680705	-2.84013	1.61667	-1.75677	0.0789565	NA
Dpt	1.73984	-2.83477	1.32361	-2.14169	0.0322182	NA
Il12rb2	1.11112	-2.83235	1.34229	-2.11008	0.0348516	NA
Adgre1	0.66608	-2.81983	1.87841	-1.50118	0.133309	NA
AC119928.1	0.67619	-2.80978	2.59508	-1.08273	0.278927	NA
Gm11821	1.09929	-2.80409	1.57984	-1.77492	0.0759108	NA
Gm14438	0.666399	-2.79383	2.60213	-1.07367	0.28297	NA
Rps8-ps2	0.666399	-2.79383	2.60213	-1.07367	0.28297	NA
Gm49361	8.33536	-2.78432	2.67797	-1.03971	0.298474	NA
Usf2-ps1	0.646488	-2.77781	2.60138	-1.06782	0.285601	NA
CR550303.1	0.646649	-2.756	2.66405	-1.03451	0.300896	NA
Slc28a2b	1.07363	-2.75085	1.52021	-1.80952	0.0703704	NA
Gm14562	1.04382	-2.74854	1.39195	-1.9746	0.0483136	NA
Gm29793	0.627768	-2.74566	2.16438	-1.26856	0.204597	NA
Ighg2c	0.62393	-2.73812	2.16599	-1.26414	0.20618	NA
Sprr2a1	3.19134	-2.73356	1.36065	-2.00901	0.0445359	NA
Tmem247	1.04172	-2.73065	1.55066	-1.76097	0.0782442	NA
Gm20521	8.8764	-2.73012	2.74687	-0.993902	0.320271	NA
Olfr330	0.637795	-2.72513	2.18058	-1.24972	0.2114	NA
Gm21930	1.02759	-2.72501	1.48281	-1.83774	0.0661012	NA
Gm15529	1.61598	-2.71754	1.35245	-2.00935	0.0445001	NA
Gm12693	0.618337	-2.71741	3.07984	-0.882325	0.377601	NA
Gm12934	0.629942	-2.71554	2.23112	-1.21712	0.223558	NA
Ppp1r2-ps4	0.63122	-2.7138	2.14886	-1.2629	0.206624	NA
1700001F09Rik	0.627662	-2.71082	2.2318	-1.21463	0.224506	NA
Aldoart2	1.02134	-2.70951	1.78639	-1.51675	0.129329	NA
Sry	0.627899	-2.69811	3.08045	-0.87588	0.381095	NA
Tmed10-ps	0.607567	-2.69772	2.63093	-1.02539	0.30518	NA
Gm9833	0.609032	-2.69618	3.08056	-0.875225	0.381451	NA
Gm13304	1.03627	-2.68813	1.52027	-1.76819	0.0770291	NA
Casp1	2.28466	-2.68691	1.12474	-2.38893	0.0168977	NA
Gm45860	1.00743	-2.68476	1.54793	-1.73442	0.0828432	NA
Olfr628	1.56091	-2.68218	1.3918	-1.92713	0.0539635	NA
Ms4a18	1.54128	-2.66269	1.33147	-1.99981	0.045521	NA
Rbpj-ps3	16.1864	-2.65393	2.21407	-1.19867	0.230658	NA
Psg25	0.599944	-2.64644	1.87881	-1.40857	0.158961	NA
Gm43471	0.993654	-2.63503	1.59145	-1.65574	0.0977743	NA
Gm6433	0.581309	-2.61528	2.25424	-1.16016	0.245984	NA
Tgtp1	1.38318	-2.6088	1.84898	-1.41094	0.158263	NA
Defa43	14.1733	-2.60598	2.18868	-1.19066	0.233787	NA
Vmn1r28	0.571323	-2.59662	2.21304	-1.17333	0.240664	NA
Gpx4-ps2	0.569995	-2.59201	2.66512	-0.972566	0.330769	NA
Gm8885	0.947122	-2.58218	1.608	-1.60583	0.10831	NA
Gm7940	1.47	-2.57315	1.28242	-2.00648	0.0448053	NA
Slc17a3	0.848923	-2.55813	1.83085	-1.39724	0.162342	NA
Cldn2	1.94917	-2.5529	1.48471	-1.71945	0.0855316	NA
Rasal3	5.05823	-2.54456	0.872053	-2.91789	0.00352408	NA
Gm10171	7.12641	-2.53604	1.92046	-1.32054	0.186655	NA
Gm10233	7.12641	-2.53604	1.92046	-1.32054	0.186655	NA
Adgrf3	1.12045	-2.52709	1.81781	-1.39019	0.164473	NA
Gbp10	0.583739	-2.52662	2.68092	-0.942443	0.345966	NA
Mageb1	0.553065	-2.52065	2.71117	-0.92973	0.352511	NA
AK157302	0.551164	-2.51593	2.71274	-0.92745	0.353693	NA
Pf4	0.554502	-2.51387	2.25506	-1.11477	0.26495	NA
Irgc1	0.580776	-2.512	2.23987	-1.1215	0.262077	NA
Obox4-ps15	0.528375	-2.49156	3.08874	-0.806658	0.419864	NA
Gm14414	0.87896	-2.48338	2.10437	-1.18011	0.237956	NA
Gm3752	0.523417	-2.48325	2.71017	-0.916269	0.359526	NA
Gm12799	0.523415	-2.48325	2.71018	-0.916268	0.359527	NA
Gm8906	0.517598	-2.46547	2.77735	-0.887707	0.374699	NA
Hpgds	4.82833	-2.45854	0.89756	-2.73914	0.00616	NA
Gucy2d	0.528856	-2.4554	2.26966	-1.08184	0.279325	NA
Gm9780	1.19902	-2.45426	1.49045	-1.64666	0.0996287	NA
Gm13081	0.875572	-2.44771	1.57762	-1.55152	0.120776	NA
Gm30232	0.546002	-2.44733	2.78024	-0.880261	0.378718	NA
Gm10254	0.517332	-2.44173	3.09092	-0.789969	0.429546	NA
Olfr825	5.30353	-2.44038	0.835396	-2.92123	0.00348654	NA
Gpr150	1.34277	-2.43386	1.41459	-1.72054	0.0853349	NA
Gm20430	0.894701	-2.42178	1.90166	-1.27351	0.202837	NA
Kcne4	0.920258	-2.41624	1.41865	-1.7032	0.0885308	NA
Cbfa2t2-ps1	15.6518	-2.40899	1.21667	-1.97998	0.0477054	NA
Gm5150	0.502628	-2.40239	2.80619	-0.856104	0.39194	NA
Gm6807	1.3015	-2.40218	1.29693	-1.8522	0.0639964	NA
Gm20775	0.503015	-2.37156	3.0941	-0.766477	0.443393	NA
Gm12222	0.492826	-2.36999	1.98281	-1.19527	0.231983	NA
Gm11437	0.817066	-2.36303	1.66988	-1.41509	0.157042	NA
Tmed6	0.489829	-2.36256	1.98407	-1.19076	0.233748	NA
Gm3099	0.495571	-2.35971	2.74885	-0.858437	0.390651	NA
Gm8588	0.485839	-2.3583	2.3342	-1.01033	0.312339	NA
Gm2956	26.8728	-2.35789	1.03892	-2.26956	0.0232345	0.120994
Gm5421	0.484142	-2.35395	2.33545	-1.00792	0.313493	NA
Olfr824	0.484021	-2.35366	2.33554	-1.00776	0.313571	NA
Rpl18-ps1	1.28961	-2.35324	1.29698	-1.8144	0.0696169	NA
Hgf	0.490141	-2.35296	1.98517	-1.18527	0.235911	NA
Shbg	0.501768	-2.34514	2.82577	-0.829913	0.406588	NA
Gm9436	0.844532	-2.3397	1.52257	-1.53667	0.124374	NA
Gm6564	0.478635	-2.33685	2.83403	-0.824567	0.409618	NA
Ankrd63	0.475904	-2.3299	2.30654	-1.01013	0.312433	NA
Gm14514	0.475402	-2.32942	1.99062	-1.1702	0.24192	NA
Fam166b	0.801371	-2.32918	1.82558	-1.27586	0.202004	NA
Gm39653	0.474833	-2.32709	2.34195	-0.993653	0.320392	NA
Cyp3a16	0.473293	-2.32302	2.34314	-0.991414	0.321484	NA
Gm20671	20.7259	-2.32122	1.7979	-1.29107	0.196679	NA
Rhox4e	0.471066	-2.31895	2.801	-0.827902	0.407726	NA
Gm20039	0.469383	-2.31684	2.31236	-1.00194	0.316372	NA
Cyp11b1	0.469053	-2.31615	2.31262	-1.00153	0.316572	NA
Pla2g4c-ps	0.467911	-2.31312	2.31351	-0.99983	0.317393	NA
Tssk3	1.27918	-2.31309	1.57701	-1.46676	0.142442	NA
Gm11224	0.466939	-2.31055	2.31427	-0.998392	0.318089	NA
Gm16381	0.467033	-2.30829	2.31461	-0.997269	0.318634	NA
Gm2001	0.467033	-2.30829	2.31461	-0.997269	0.318634	NA
Olfr288	0.800845	-2.30421	2.20125	-1.04677	0.295204	NA
Opalin	0.480253	-2.30402	2.84911	-0.808679	0.4187	NA
Olfr525	0.804315	-2.29611	1.64142	-1.39886	0.161855	NA
Rhox2c	0.825382	-2.29511	1.81139	-1.26704	0.205139	NA
Fbxw10	0.551056	-2.29414	2.32642	-0.986126	0.324071	NA
Cd209g	0.47283	-2.29352	2.30977	-0.992966	0.320726	NA
Tmigd1	1.57841	-2.28862	1.50353	-1.52217	0.127967	NA
Gm7525	0.453194	-2.28166	2.00261	-1.13934	0.25456	NA
Cxcr3	0.454596	-2.27869	2.35927	-0.965845	0.334122	NA
Tmem239	0.451937	-2.27866	2.00325	-1.13748	0.255337	NA
Ptx4	0.455441	-2.27574	2.86404	-0.794592	0.426851	NA
Sost	0.450175	-2.26735	2.3282	-0.973864	0.330124	NA
Oc90	0.891544	-2.26195	1.82273	-1.24096	0.214619	NA
Slc22a2	0.465126	-2.26128	2.86795	-0.788466	0.430424	NA
Gm7816	1.23284	-2.25852	1.73278	-1.30341	0.192434	NA
Ces1h	0.464109	-2.2583	2.86922	-0.787076	0.431237	NA
Mymk	0.789986	-2.25824	1.49737	-1.50814	0.131519	NA
Fmo2	10.0451	-2.24842	0.718032	-3.13137	0.00173993	NA
Gm16204	0.458366	-2.24396	2.84601	-0.788457	0.43043	NA
AC147806.2	0.458257	-2.24373	2.84616	-0.788335	0.430501	NA
Slc38a11	2.01095	-2.24344	1.09819	-2.04286	0.0410664	NA
Tmem221	0.764018	-2.23463	1.64157	-1.36128	0.173426	NA
Olfr670	1.19966	-2.22241	1.33694	-1.66231	0.0964502	NA
Gm49386	0.436283	-2.22168	2.84776	-0.780151	0.435302	NA
Sprr1b	0.435198	-2.21851	2.84932	-0.778611	0.436209	NA
Tinag	0.748547	-2.21525	1.64168	-1.34938	0.177216	NA
Olfr681	0.433617	-2.21326	2.89447	-0.764653	0.444478	NA
Vtcn1	0.753791	-2.21312	1.64073	-1.34886	0.177381	NA
Gm28356	0.433282	-2.21227	2.89495	-0.764182	0.444759	NA
Myf5	0.748059	-2.20872	1.61079	-1.3712	0.170312	NA
Gm13859	0.747638	-2.20674	1.61025	-1.37043	0.170553	NA
Gm4540	0.432042	-2.20603	3.10224	-0.71111	0.477016	NA
Gm47605	0.432042	-2.20603	3.10224	-0.71111	0.477016	NA
Gm8362	0.432042	-2.20603	3.10224	-0.71111	0.477016	NA
Slc38a5	1.58002	-2.20522	1.48171	-1.48829	0.136675	NA
Gm48185	0.750019	-2.20121	1.86506	-1.18024	0.237905	NA
Sult1d1	4.63721	-2.19624	0.83099	-2.64293	0.0082193	NA
Has1	1.17019	-2.18892	1.31315	-1.66692	0.095531	NA
Prg4	0.744895	-2.18876	2.26529	-0.966215	0.333936	NA
Gm3839	2.28253	-2.18435	1.12626	-1.93947	0.0524447	NA
Frem3	0.732741	-2.18235	1.6417	-1.32932	0.183743	NA
Kcnq1	2.90792	-2.17936	0.974779	-2.23574	0.0253686	NA
Mfrp	1.40049	-2.1705	1.64677	-1.31804	0.187491	NA
Myoz2	1.07225	-2.17042	1.55835	-1.39277	0.16369	NA
Ddn	5.15429	-2.16999	0.797563	-2.72078	0.00651281	NA
Gm21863	0.729635	-2.16485	1.91922	-1.12798	0.259326	NA
Iyd	0.725227	-2.15588	1.67422	-1.28769	0.197855	NA
Mcpt9	0.427578	-2.1528	2.88863	-0.745269	0.456109	NA
Mep1a	7.22246	-2.1425	0.658648	-3.25288	0.00114242	NA
Gm13215	1.11383	-2.13664	1.43112	-1.49299	0.135441	NA
Hoxc11	0.737265	-2.13613	1.88721	-1.1319	0.257678	NA
Prpmp5	0.424826	-2.13495	2.41518	-0.883972	0.376711	NA
Rfx8	1.45184	-2.1347	1.32431	-1.61193	0.106976	NA
Ccdc7a	1.42753	-2.13055	1.90501	-1.11839	0.263398	NA
Olfr228	1.1049	-2.12622	1.43071	-1.48613	0.137246	NA
Gm10413	0.415658	-2.12511	3.1067	-0.684042	0.493949	NA
Gm3012	0.415658	-2.12511	3.1067	-0.684042	0.493949	NA
Gm12182	0.41526	-2.1225	3.10671	-0.6832	0.49448	NA
Gm5884	0.414639	-2.11997	3.10678	-0.682369	0.495006	NA
Gm42674	0.413865	-2.11815	3.10694	-0.681749	0.495398	NA
Gm4754	0.413865	-2.11815	3.10694	-0.681749	0.495398	NA
Mup8	0.413865	-2.11815	3.10694	-0.681749	0.495398	NA
Gm18939	12.0088	-2.11247	0.777287	-2.71774	0.00657287	NA
Adh4	0.818278	-2.10985	1.8158	-1.16194	0.24526	NA
Abca8a	3.57473	-2.10885	1.25125	-1.6854	0.0919108	NA
Ntsr1	0.39972	-2.10705	2.94716	-0.714941	0.474645	NA
4931422A03Rik	0.694717	-2.10259	1.94094	-1.08328	0.278683	NA
2010003K11Rik	2.17621	-2.09827	1.09825	-1.91056	0.0560609	NA
Tmprss11e	1.11744	-2.08931	1.45195	-1.43897	0.150159	NA
Gm6490	1.11439	-2.08854	1.50573	-1.38706	0.165423	NA
Gm10271	0.406674	-2.08723	2.43403	-0.857518	0.391159	NA
Igkv15-103	0.405232	-2.08216	2.43558	-0.854892	0.392611	NA
Ccl5	1.99189	-2.08114	1.13113	-1.83987	0.0657868	NA
Gm6311	3.23148	-2.07872	1.29172	-1.60926	0.10756	NA
1700010B08Rik	0.403087	-2.07537	2.43782	-0.851321	0.394591	NA
Gm12713	0.403664	-2.07197	2.09627	-0.988412	0.322951	NA
Mip	0.398638	-2.06887	2.96613	-0.697496	0.485493	NA
Hspe1-ps4	0.706418	-2.06809	1.89036	-1.09402	0.273947	NA
Gm49193	0.701361	-2.06649	1.67574	-1.23317	0.21751	NA
Gm5583	0.39773	-2.06586	2.96765	-0.696129	0.486348	NA
Fcna	0.688296	-2.06503	2.22932	-0.926305	0.354288	NA
Plscr4	1.68692	-2.05734	1.6465	-1.24953	0.211473	NA
1700067P10Rik	0.695127	-2.0571	1.55168	-1.32572	0.184933	NA
Gm7754	0.694403	-2.0563	1.67621	-1.22675	0.219915	NA
Cnga2	3.47179	-2.05463	1.25795	-1.63332	0.102403	NA
Gm20689	5.39793	-2.05441	1.00664	-2.04085	0.0412655	NA
Gm9774	5.73942	-2.05319	0.877895	-2.33876	0.0193479	NA
Hsd17b2	2.8608	-2.048	0.966065	-2.11994	0.0340112	NA
Rpl19-ps4	0.697581	-2.04657	1.5509	-1.3196	0.186969	NA
Gm15899	15.3567	-2.03831	0.530417	-3.84284	0.000121618	NA
Gm49646	0.389442	-2.03472	2.45282	-0.829544	0.406796	NA
Olfr1384	1.06497	-2.03361	1.56654	-1.29815	0.194235	NA
Gm7879	0.388556	-2.03096	2.95213	-0.687962	0.491477	NA
Siglecg	2.58231	-2.03028	1.25874	-1.61295	0.106755	NA
Speer4b	0.387796	-2.02903	2.45471	-0.826586	0.408472	NA
Gm14541	1.05853	-2.02238	1.45619	-1.38882	0.164889	NA
Stpg4	0.385169	-2.02211	2.95823	-0.683552	0.494258	NA
Sbpl	0.383129	-2.0183	2.96196	-0.681407	0.495614	NA
Cmtm5	0.699217	-2.01781	1.70725	-1.1819	0.237244	NA
1700019A02Rik	0.381083	-2.01133	2.96562	-0.678218	0.497633	NA
Srpx2	0.380529	-2.01108	2.464	-0.816182	0.414396	NA
Gm20778	1.54514	-2.00921	1.34718	-1.49142	0.135851	NA
C1qb	2.07253	-2.0068	1.13948	-1.76116	0.0782119	NA
Malrd1	3.58432	-2.00147	0.853175	-2.34591	0.0189808	NA
Bbox1	1.044	-2.00017	1.6667	-1.20008	0.230109	NA
Gm49275	1.037	-1.99088	1.66485	-1.19583	0.231762	NA
Gm8973	0.664509	-1.98579	1.94316	-1.02194	0.306811	NA
Gm3685	1.49587	-1.98509	1.6683	-1.18989	0.234091	NA
Gm7413	1.02538	-1.98428	1.59364	-1.24513	0.213085	NA
Casp12	0.667479	-1.97793	2.26348	-0.873848	0.382201	NA
Pla2g2c	1.46113	-1.97508	1.43359	-1.37772	0.168291	NA
Gm7308	0.365125	-1.96847	2.12698	-0.925477	0.354718	NA
Gm38158	0.366775	-1.96805	2.48106	-0.793229	0.427644	NA
Cyp2c37	1.06458	-1.96739	1.94529	-1.01136	0.311843	NA
Gm5073	0.366044	-1.96568	2.48198	-0.791981	0.428372	NA
Gm6509	0.679383	-1.96451	2.26266	-0.868231	0.385268	NA
Flt3	1.98929	-1.95806	1.06468	-1.83912	0.0658976	NA
Bcl2l10	0.363138	-1.95613	2.48569	-0.786957	0.431307	NA
9430097D07Rik	0.364247	-1.95423	3.02833	-0.645317	0.518722	NA
Adgre4	0.63835	-1.95219	1.90421	-1.0252	0.305271	NA
Zfp969	0.353955	-1.9512	3.1178	-0.625828	0.531428	NA
1110025L11Rik	0.377261	-1.94544	3.11704	-0.624133	0.53254	NA
Gm32158	0.377261	-1.94544	3.11704	-0.624133	0.53254	NA
Gm14388	0.377261	-1.94544	3.11704	-0.624133	0.53254	NA
Acsm3	0.877868	-1.94075	1.95471	-0.992858	0.320779	NA
Gm49141	0.266212	-1.93955	2.67902	-0.723975	0.469081	NA
Pramel5	1.67599	-1.93798	1.29022	-1.50206	0.133082	NA
Adgrg7	2.95366	-1.93627	0.851847	-2.27303	0.0230244	NA
Gm6851	4.02777	-1.93579	2.66022	-0.72768	0.466809	NA
Gm21021	1.94953	-1.93077	1.06892	-1.80628	0.0708748	NA
Ubl4b	1.98887	-1.92853	1.09115	-1.76743	0.0771569	NA
Olfr128	1.50287	-1.92557	1.2714	-1.51453	0.129892	NA
Gm9476	2.94884	-1.92203	0.908872	-2.11474	0.034452	NA
Myh15	0.626342	-1.92187	1.90545	-1.00862	0.313158	NA
9130208D14Rik	3.92333	-1.92118	0.737835	-2.60381	0.00921948	NA
Rpl5-ps1	1.01971	-1.92046	1.77323	-1.08303	0.278797	NA
Trpm5	1.0557	-1.91657	1.4687	-1.30494	0.191913	NA
Cma1	0.62451	-1.91411	1.90669	-1.00389	0.31543	NA
Clec14a	1.00877	-1.91275	1.62537	-1.17681	0.239271	NA
5031410I06Rik	0.352366	-1.91238	3.11912	-0.613114	0.539801	NA
Crnn	0.35225	-1.91184	3.11914	-0.612938	0.539918	NA
Gm18638	0.351237	-1.90894	3.05464	-0.624933	0.532015	NA
Gm12929	0.348483	-1.90877	2.50564	-0.76179	0.446185	NA
Gm6142	0.655638	-1.90863	1.96168	-0.972955	0.330575	NA
Mixl1	0.625891	-1.90742	2.22042	-0.859036	0.390321	NA
Gm12166	0.350136	-1.90535	3.02584	-0.629692	0.528896	NA
Abcg3	0.350134	-1.90534	3.02584	-0.629691	0.528897	NA
Rps23-ps2	0.992425	-1.90401	2.11836	-0.898815	0.368751	NA
Pgk1-rs7	2.92687	-1.90326	1.15921	-1.64187	0.100618	NA
Adam1b	0.348943	-1.90102	3.02833	-0.627744	0.530172	NA
Gm5778	0.648645	-1.90031	1.9323	-0.983443	0.325389	NA
Ctss	4.36197	-1.89768	0.700462	-2.70918	0.00674497	NA
CT868723.1	0.348018	-1.89649	3.12012	-0.607826	0.543303	NA
Gm12226	0.348018	-1.89649	3.12012	-0.607826	0.543303	NA
Gm13461	0.348018	-1.89649	3.12012	-0.607826	0.543303	NA
Gm6847	0.347638	-1.89585	3.06217	-0.619122	0.535836	NA
Gm6263	0.347551	-1.89554	3.06235	-0.618981	0.535929	NA
Klrg1	0.347113	-1.89392	3.06327	-0.618268	0.536398	NA
Gm16397	0.34683	-1.89332	3.03278	-0.624287	0.532439	NA
Gm17873	0.346829	-1.89332	3.03278	-0.624285	0.53244	NA
Zfy2	0.346825	-1.89331	3.03279	-0.624279	0.532445	NA
Gpr17	0.624079	-1.89321	2.7322	-0.692925	0.488357	NA
Ankdd1b	2.74123	-1.89303	0.946812	-1.99937	0.0455682	NA
Lpxn	1.93524	-1.89213	1.03116	-1.83495	0.0665134	NA
Angptl1	0.348802	-1.89197	2.5063	-0.754886	0.450317	NA
Fam205a1	0.346192	-1.89056	3.06523	-0.616775	0.537383	NA
1700029P11Rik	0.989811	-1.88428	1.47283	-1.27936	0.200769	NA
Tyrp1	3.6315	-1.88295	1.11537	-1.68818	0.0913764	NA
Gm44245	0.645064	-1.87805	1.93298	-0.971582	0.331259	NA
A030005L19Rik	1.91412	-1.87214	1.05868	-1.76837	0.0769983	NA
Gm10145	18.525	-1.87045	0.70036	-2.67071	0.00756919	NA
Msln	2.44208	-1.86987	1.09399	-1.70922	0.08741	NA
Gm12020	0.354745	-1.86496	3.07292	-0.606901	0.543917	NA
Mrgprf	0.354731	-1.86491	3.07295	-0.606881	0.54393	NA
Gm8750	0.354662	-1.86468	3.07309	-0.606777	0.543999	NA
Gm8258	0.35464	-1.86461	3.07313	-0.606746	0.54402	NA
Gm4575	0.354465	-1.86403	3.07349	-0.606485	0.544193	NA
S100a4	0.35379	-1.86178	3.07487	-0.605481	0.544859	NA
Gm37388	0.979223	-1.84297	1.84269	-1.00015	0.317236	NA
Krt75	2.34307	-1.8423	1.1718	-1.5722	0.115904	NA
Flacc1	0.349878	-1.84198	3.08272	-0.597518	0.550162	NA
Gm11575	0.6175	-1.8343	2.25417	-0.813735	0.415797	NA
Gm6983	2.38284	-1.82778	1.0312	-1.77247	0.0763169	NA
Tex24	0.61556	-1.82665	1.93806	-0.942518	0.345927	NA
Dnah11	8.05638	-1.82327	0.730853	-2.49472	0.0126057	NA
Lrrc52	0.606103	-1.82083	1.94305	-0.937102	0.348706	NA
Gm19801	0.608296	-1.82068	1.74523	-1.04323	0.29684	NA
Gm15186	0.612806	-1.81705	1.7429	-1.04254	0.29716	NA
Slc6a7	0.935039	-1.81642	1.62326	-1.119	0.263141	NA
Vav1	1.51852	-1.81206	1.09531	-1.65438	0.09805	NA
Bloc1s2-ps	0.947102	-1.80943	2.11108	-0.857111	0.391384	NA
Dsc1	0.951121	-1.80806	1.54675	-1.16894	0.242427	NA
Rps6-ps3	4.20453	-1.80726	0.855628	-2.1122	0.0346693	NA
Mos	0.339401	-1.80707	3.10506	-0.581974	0.560584	NA
Gm7787	0.33919	-1.80635	3.10553	-0.581656	0.560798	NA
Galp	0.339153	-1.80622	3.10561	-0.5816	0.560836	NA
Ccl12	0.339062	-1.80591	3.10581	-0.581463	0.560928	NA
1700129C05Rik	0.338295	-1.80329	3.10749	-0.580304	0.56171	NA
Zglp1	7.8028	-1.80277	1.66024	-1.08585	0.277546	NA
Gm18859	0.338293	-1.80274	3.10747	-0.58013	0.561827	NA
Gm49948	0.337905	-1.80109	3.10831	-0.579445	0.562289	NA
Gm10313	0.337905	-1.80109	3.10831	-0.579444	0.562289	NA
Gm8802	0.337901	-1.80108	3.10832	-0.579438	0.562294	NA
Lect2	0.336615	-1.79698	3.11118	-0.577588	0.563542	NA
Rpl17-ps10	3.73979	-1.79576	1.14671	-1.56601	0.117346	NA
Nlrp1b	0.593692	-1.79379	1.96566	-0.912566	0.361471	NA
Tspo2	2.1396	-1.79362	1.17391	-1.5279	0.126538	NA
Gm15653	1.84548	-1.79291	1.02851	-1.74321	0.0812965	NA
Lrrc74a	0.334279	-1.7889	3.1164	-0.574028	0.565949	NA
Slc22a3	1.41616	-1.78798	1.61543	-1.10681	0.268376	NA
Ccl8	0.33334	-1.78794	3.11904	-0.573233	0.566487	NA
Sstr3	1.54727	-1.78743	1.39651	-1.27993	0.200571	NA
Cd200r4	0.596789	-1.78731	1.74496	-1.02427	0.305709	NA
Gm19222	0.332834	-1.78589	3.12019	-0.572365	0.567075	NA
Gm14140	0.592673	-1.7846	2.26645	-0.7874	0.431048	NA
Rpl23a-ps3	5.54663	-1.78348	0.78279	-2.27836	0.022705	NA
Tgm7	0.608472	-1.78323	2.76321	-0.645347	0.518702	NA
Adam4	1.82978	-1.78204	1.09594	-1.62604	0.103942	NA
Galr3	1.37123	-1.78176	1.25726	-1.41718	0.156431	NA
Gm29289	0.591103	-1.78123	2.2678	-0.785444	0.432193	NA
Zp1	0.591516	-1.78088	1.9778	-0.900433	0.36789	NA
Cxcl13	0.58595	-1.7806	1.9819	-0.898432	0.368955	NA
Gm16477	0.929918	-1.77927	2.58177	-0.689165	0.490719	NA
Clnk	0.592401	-1.7792	1.7462	-1.0189	0.308251	NA
Iqschfp	3.1592	-1.77415	1.61151	-1.10093	0.270929	NA
Gm20661	1.08018	-1.77115	1.59776	-1.10852	0.267637	NA
Krt80	2.3444	-1.76591	1.07424	-1.64386	0.100206	NA
H2ac20	0.903198	-1.76316	1.6512	-1.0678	0.28561	NA
Smco1	1.83462	-1.76152	1.08917	-1.6173	0.105813	NA
Astl	3.01263	-1.76107	0.846795	-2.07969	0.0375538	NA
Gimap4	2.25065	-1.76005	0.999498	-1.76094	0.0782494	NA
Tlr1	1.47167	-1.75774	1.28474	-1.36817	0.17126	NA
Olfml1	0.947944	-1.75768	1.44056	-1.22014	0.222411	NA
Gm47191	1.50622	-1.75603	1.33584	-1.31456	0.188659	NA
Gm10668	0.94215	-1.75287	1.59383	-1.09979	0.271425	NA
Gm13080	0.899436	-1.74589	2.14173	-0.815177	0.414971	NA
Gm16470	0.574609	-1.7448	1.74874	-0.997744	0.318403	NA
Klrb1b	0.321907	-1.74404	3.12994	-0.557213	0.577382	NA
Abca14	1.15577	-1.73715	1.59978	-1.08587	0.277536	NA
Gm3508	1.31617	-1.73632	1.3109	-1.32453	0.185328	NA
Cd52	0.920935	-1.73068	1.56063	-1.10896	0.267447	NA
Gm16103	0.570273	-1.7296	2.2776	-0.759393	0.447617	NA
Cd36	5.00831	-1.72854	0.773085	-2.23591	0.025358	NA
Gm5566	3.1427	-1.72515	0.92496	-1.86511	0.0621661	NA
Htr5b	1.32041	-1.72479	1.26042	-1.36843	0.171179	NA
Tspan1	3.59459	-1.72445	0.937666	-1.83909	0.0659026	NA
Gm17119	1.79532	-1.72379	1.16398	-1.48095	0.13862	NA
Cmtm1	0.316516	-1.72358	3.13132	-0.550434	0.582021	NA
Ddx60	14.7835	-1.72231	0.449249	-3.83374	0.000126209	NA
2610024D14Rik	0.316944	-1.71435	2.61338	-0.655988	0.511832	NA
Igkv6-17	0.317055	-1.71435	2.6132	-0.656035	0.511802	NA
Gm13268	0.317118	-1.71424	2.61308	-0.656021	0.511811	NA
Prelp	4.73706	-1.71361	0.903033	-1.89761	0.0577469	NA
Gm6063	0.553571	-1.71328	1.75493	-0.976265	0.328933	NA
Rnf148	0.317227	-1.71303	2.61284	-0.655619	0.512069	NA
Gm44060	0.552594	-1.71015	1.75452	-0.974712	0.329703	NA
Gm36448	0.55263	-1.71015	1.75451	-0.974715	0.329702	NA
C1qtnf1	5.9022	-1.71013	0.946043	-1.80767	0.070658	NA
Igkv10-94	0.316147	-1.70916	2.61462	-0.653693	0.51331	NA
Gm8502	1.79589	-1.70639	1.41913	-1.20242	0.2292	NA
Gtsf2	0.53709	-1.70627	2.0238	-0.843102	0.399171	NA
Spata22	0.315653	-1.70554	2.61534	-0.652131	0.514317	NA
Mif-ps	0.901651	-1.70531	2.14942	-0.793381	0.427556	NA
Gm12286	0.585532	-1.7053	2.33063	-0.73169	0.464358	NA
Gm3033	0.310399	-1.70462	3.13277	-0.544126	0.586355	NA
Gm49416	0.310399	-1.70462	3.13277	-0.544126	0.586355	NA
Mup12	0.310399	-1.70462	3.13277	-0.544126	0.586355	NA
Rp1	0.310399	-1.70462	3.13277	-0.544126	0.586355	NA
Serpinb9h	0.310399	-1.70462	3.13277	-0.544126	0.586355	NA
Gm6023	0.910077	-1.70172	1.49627	-1.13731	0.255411	NA
Gm6368	0.552327	-1.69913	1.99087	-0.853458	0.393406	NA
Olfr155	0.55135	-1.69648	1.99118	-0.851996	0.394216	NA
Npw	0.846696	-1.69481	1.9183	-0.883496	0.376968	NA
Cyp1a1	4.8617	-1.6937	0.706512	-2.39727	0.0165176	NA
Olfr808	0.914549	-1.69205	1.91755	-0.882403	0.377559	NA
Ppp1r27	0.895148	-1.69079	1.52106	-1.11159	0.266315	NA
Slc25a2	3.45162	-1.68406	0.822354	-2.04785	0.0405744	NA
Gm37339	0.883224	-1.68201	1.55935	-1.07866	0.280738	NA
H3c15	6.9414	-1.67829	0.986354	-1.70151	0.0888473	NA
Olfr1290	0.877003	-1.67753	1.68334	-0.996549	0.318983	NA
Olfr1295	0.8794	-1.67714	1.88833	-0.888159	0.374455	NA
Spic	1.29623	-1.67191	1.3169	-1.26958	0.204234	NA
Gm49358	12.5041	-1.66851	1.41624	-1.17813	0.238747	NA
Cryga	0.874824	-1.66748	1.52023	-1.09686	0.272702	NA
Ccdc182	0.53702	-1.66683	1.96327	-0.849006	0.395878	NA
Gm1848	0.542181	-1.6648	1.99302	-0.835313	0.403541	NA
Pgpep1l	0.540392	-1.66108	1.95932	-0.847784	0.396558	NA
Vmn2r-ps95	0.540022	-1.6607	2.29546	-0.723472	0.46939	NA
Gm8959	0.540056	-1.6592	1.96005	-0.846511	0.397268	NA
Gfi1	2.55548	-1.65841	0.927357	-1.78832	0.0737251	NA
Gm13148	0.54085	-1.65757	2.8131	-0.589232	0.555705	NA
Mup10	0.911163	-1.65244	2.59247	-0.637399	0.523865	NA
Gm13921	0.537058	-1.65185	2.3426	-0.705134	0.480727	NA
Gm11824	0.558745	-1.65052	2.31483	-0.713022	0.475832	NA
Htr2b	0.295093	-1.64977	3.13586	-0.526099	0.59882	NA
Rpl31-ps10	0.535918	-1.64952	2.29784	-0.717859	0.472844	NA
Gm38164	0.29481	-1.64851	3.13595	-0.525681	0.59911	NA
Gm15466	0.294646	-1.64777	3.136	-0.525437	0.599279	NA
Gm15824	0.860964	-1.6477	1.6701	-0.986589	0.323844	NA
Gm12353	0.294191	-1.6462	3.13608	-0.524922	0.599638	NA
Gm7530	0.294117	-1.64594	3.1361	-0.524837	0.599696	NA
Hephl1	0.293984	-1.64564	3.1361	-0.524743	0.599762	NA
Tnfrsf17	0.293868	-1.64508	3.13614	-0.524555	0.599893	NA
Adgrd1	5.24571	-1.64489	0.614723	-2.67582	0.00745473	NA
Gapdh-ps14	0.293751	-1.64467	3.13616	-0.524422	0.599985	NA
Gm5422	0.298448	-1.64285	2.64541	-0.62102	0.534586	NA
Pirb	1.23296	-1.63868	1.25959	-1.30096	0.193272	NA
Gm8832	0.300638	-1.63809	2.63943	-0.620621	0.534849	NA
Gm21321	0.300657	-1.638	2.63937	-0.6206	0.534863	NA
Gm1604b	0.300734	-1.63766	2.63914	-0.620528	0.53491	NA
Ankrd60	0.299827	-1.63597	3.13668	-0.521562	0.601975	NA
Mefv	0.299781	-1.63539	3.13669	-0.521375	0.602106	NA
Clec4a3	0.300191	-1.63455	2.63995	-0.619159	0.535812	NA
Gm9165	0.300207	-1.63448	2.63991	-0.619142	0.535823	NA
Ifi27l2a	3.85942	-1.63123	0.952535	-1.71251	0.0868025	NA
Gm12689	0.846947	-1.63049	1.68306	-0.968762	0.332664	NA
Gm7198	0.29914	-1.62938	2.64167	-0.6168	0.537367	NA
F11	0.298576	-1.62895	3.13706	-0.519259	0.60358	NA
Ccr10	0.298572	-1.62889	3.13706	-0.519242	0.603592	NA
Tlr8	0.298571	-1.62888	3.13706	-0.519239	0.603594	NA
Gm44705	0.5363	-1.62373	2.81589	-0.576633	0.564188	NA
Rps2-ps5	1.24434	-1.62367	1.53359	-1.05874	0.289719	NA
Parp14	8.24548	-1.62212	0.571259	-2.83955	0.0045177	NA
Prss42	5.50593	-1.62086	0.712662	-2.27437	0.0229437	NA
Ugt1a7c	5.36129	-1.61818	0.652234	-2.48099	0.0131019	NA
Gm13238	2.50549	-1.61801	1.01813	-1.5892	0.112016	NA
Plxnb3	0.605188	-1.61503	1.90529	-0.847656	0.39663	NA
Olfr876	0.833225	-1.61162	1.51987	-1.06037	0.288977	NA
Gm16072	2.06095	-1.61148	1.04265	-1.54556	0.12221	NA
Gbp8	0.817645	-1.60929	1.54514	-1.04152	0.297635	NA
Gm11353	5.53559	-1.608	0.735194	-2.18718	0.0287296	NA
BC048679	0.529903	-1.60664	2.2992	-0.698784	0.484687	NA
Rbmy	0.2831	-1.6062	3.13831	-0.511804	0.608788	NA
Acvr1c	2.42884	-1.60317	1.09235	-1.46764	0.142202	NA
Vgll1	0.494803	-1.59959	2.04032	-0.78399	0.433046	NA
Gm8741	29.418	-1.59918	1.07506	-1.48752	0.136877	0.361127
Slfn2	1.6142	-1.59887	1.09284	-1.46304	0.143456	NA
H2-Oa	0.850919	-1.59757	1.57317	-1.01551	0.309862	NA
Cd53	1.23656	-1.59748	1.45989	-1.09425	0.273846	NA
Fthl17-ps2	0.54396	-1.59408	2.02139	-0.788608	0.430341	NA
Lctl	0.280579	-1.594	2.683	-0.594112	0.552437	NA
Vmn2r18	0.54214	-1.59398	2.35373	-0.677215	0.49827	NA
Vmn1r54	0.279554	-1.59224	3.13921	-0.50721	0.612007	NA
Gm32072	0.279502	-1.59203	3.13923	-0.50714	0.612056	NA
Gm5745	0.279377	-1.59152	3.13926	-0.506974	0.612173	NA
Rps8-ps1	2.5415	-1.59131	1.01026	-1.57516	0.11522	NA
Vmn2r-ps20	0.279311	-1.59125	3.13928	-0.506885	0.612236	NA
Wfdc15a	0.279261	-1.59105	3.1393	-0.506818	0.612282	NA
Gp6	3.26117	-1.59103	0.954303	-1.66722	0.095471	NA
Rpl30-ps1	1.67286	-1.59086	1.15519	-1.37714	0.16847	NA
Gm14863	0.278664	-1.58986	2.68731	-0.591618	0.554106	NA
Olfr1457	0.542139	-1.58981	2.0226	-0.786024	0.431853	NA
Tfpi2	0.704659	-1.58978	1.73439	-0.916622	0.359341	NA
Gm17402	0.278614	-1.58974	2.68742	-0.591549	0.554152	NA
Slc7a13	0.278553	-1.58959	2.68755	-0.591464	0.55421	NA
Trim42	0.27855	-1.58958	2.68755	-0.59146	0.554212	NA
Dnase2b	0.278549	-1.58958	2.68755	-0.591459	0.554213	NA
Gm3940	0.278117	-1.58777	2.68849	-0.590582	0.5548	NA
Armc12	0.277992	-1.58746	2.68875	-0.590409	0.554917	NA
Muc20	1.22169	-1.58411	1.23157	-1.28625	0.198355	NA
Gm3138	0.277388	-1.58385	3.13972	-0.504456	0.613941	NA
Scgb1c1	0.277058	-1.58385	2.69076	-0.588623	0.556114	NA
Gm12094	0.27705	-1.58383	2.69078	-0.588612	0.556122	NA
Gm6982	0.277376	-1.5838	3.13972	-0.504439	0.613953	NA
Gpx2-ps1	0.277015	-1.58374	2.69086	-0.588562	0.556155	NA
Gm13666	0.276968	-1.58362	2.69096	-0.588497	0.556199	NA
Gm8767	0.27694	-1.58355	2.69101	-0.588458	0.556225	NA
Gm14371	0.27692	-1.5835	2.69106	-0.58843	0.556244	NA
1700015F17Rik	0.277219	-1.58316	3.13977	-0.504227	0.614102	NA
Gm7252	1.6387	-1.58269	1.12961	-1.40109	0.161187	NA
Ranbp2-ps1	0.277027	-1.58236	3.13982	-0.503966	0.614285	NA
Igkv4-78	0.276947	-1.58203	3.13984	-0.503857	0.614362	NA
Gm9970	0.544936	-1.58116	2.0195	-0.782943	0.433661	NA
Gm16433	1.2144	-1.58041	1.35129	-1.16956	0.24218	NA
Csnka2ip	0.798557	-1.58021	1.57323	-1.00444	0.315168	NA
Gm12807	0.276038	-1.57855	3.14004	-0.502717	0.615163	NA
Gm13263	0.275994	-1.57837	3.14005	-0.502657	0.615206	NA
Olfr487	0.859552	-1.5781	1.69908	-0.928796	0.352995	NA
Rnf39	0.474991	-1.57774	2.3927	-0.659396	0.509641	NA
Gm20111	0.275547	-1.5765	3.14019	-0.502041	0.615639	NA
Igkv9-120	0.275524	-1.57641	3.14019	-0.502009	0.615661	NA
Rnf182	5.14179	-1.57609	0.684625	-2.30213	0.021328	NA
Lgi1	10.5588	-1.57523	0.557053	-2.8278	0.00468696	NA
Fyb	42.1725	-1.56783	1.32173	-1.18619	0.235547	0.493001
Gm28053	0.345242	-1.55996	2.54425	-0.613131	0.53979	NA
Gm11487	0.961085	-1.55891	1.47466	-1.05713	0.290451	NA
Ddr2	10.4208	-1.5564	0.615982	-2.52669	0.0115142	NA
Gm18190	1.26863	-1.55367	1.3364	-1.16258	0.245	NA
Cel	1.54488	-1.5511	1.31838	-1.17652	0.239385	NA
Gm4036	0.527443	-1.54743	2.02674	-0.763505	0.445162	NA
Iqca	1.59172	-1.54731	1.0873	-1.42308	0.154713	NA
Olfr1342	0.530381	-1.54662	2.02427	-0.764038	0.444845	NA
Gm47199	0.830717	-1.54635	1.74182	-0.887777	0.374661	NA
1700022I11Rik	0.492245	-1.54255	2.04093	-0.755807	0.449765	NA
Gm12978	1.95729	-1.54229	1.99521	-0.772994	0.439526	NA
Gm4613	1.19328	-1.54126	1.5211	-1.01325	0.31094	NA
Gm5045	0.803992	-1.5409	2.22388	-0.692888	0.48838	NA
Cxcr5	0.521229	-1.54022	2.03053	-0.758533	0.448132	NA
AC133103.5	1.21285	-1.54002	1.46919	-1.04821	0.294542	NA
Tpt1-ps5	2.03978	-1.53941	1.04437	-1.474	0.14048	NA
Gm5936	0.841006	-1.53782	1.5474	-0.993806	0.320317	NA
Aadac	2.49773	-1.53522	1.08366	-1.4167	0.156572	NA
Mcpt4	0.523612	-1.5349	2.02826	-0.756758	0.449195	NA
Gm15681	0.264187	-1.53342	3.14277	-0.487919	0.625607	NA
Gm21190	0.264187	-1.53342	3.14277	-0.487919	0.625607	NA
Gm48136	0.264187	-1.53342	3.14277	-0.487919	0.625607	NA
Gm6797	0.264187	-1.53342	3.14277	-0.487919	0.625607	NA
Krt72	0.264187	-1.53342	3.14277	-0.487919	0.625607	NA
Mageb7-ps	0.264187	-1.53342	3.14277	-0.487919	0.625607	NA
Rpl21-ps4	0.264187	-1.53342	3.14277	-0.487919	0.625607	NA
Gm45042	0.264181	-1.53332	3.14279	-0.487884	0.625632	NA
Gm28041	2.43313	-1.53288	1.39951	-1.09529	0.273388	NA
Gm47502	0.473453	-1.53281	2.05283	-0.746683	0.455255	NA
Tsga13	0.521962	-1.53277	1.99799	-0.767156	0.442989	NA
Cd200r3	6.2211	-1.53152	0.696474	-2.19897	0.0278803	NA
Oog4	0.530821	-1.53125	2.32607	-0.658297	0.510347	NA
Gm11628	0.841511	-1.53072	1.69718	-0.901917	0.367101	NA
4930402F06Rik	0.528016	-1.53043	2.29893	-0.665715	0.505594	NA
Gm16077	0.263481	-1.53035	3.14293	-0.486917	0.626317	NA
Gm17333	0.263408	-1.5303	3.14297	-0.486897	0.626332	NA
Gm48042	1.66212	-1.53026	1.58088	-0.967982	0.333053	NA
1700017N19Rik	0.263177	-1.52938	3.14302	-0.486595	0.626546	NA
Gm9142	0.263171	-1.52935	3.14303	-0.486587	0.626551	NA
Pde6c	0.263143	-1.52924	3.14303	-0.48655	0.626577	NA
Oxgr1	0.26314	-1.52923	3.14303	-0.486546	0.62658	NA
Mgam2-ps	0.871194	-1.52829	1.42663	-1.07125	0.284055	NA
Gm33882	0.262753	-1.52767	3.14313	-0.486035	0.626942	NA
Gm12015	0.262696	-1.52744	3.14314	-0.48596	0.626996	NA
Slc51b	2.004	-1.52743	1.02475	-1.49055	0.136081	NA
Gm47934	0.261507	-1.52712	2.72648	-0.560107	0.575407	NA
Tnfsf14	0.262601	-1.52706	3.14317	-0.485836	0.627083	NA
Gm18856	0.261483	-1.52705	2.72653	-0.56007	0.575431	NA
Cyp2c66	0.261477	-1.52703	2.72654	-0.560062	0.575437	NA
Gm17165	0.526601	-1.52575	2.02617	-0.75302	0.451438	NA
Pla2g10	0.796955	-1.52521	1.97512	-0.772212	0.439989	NA
Gm6119	0.262038	-1.52481	3.14331	-0.485099	0.627606	NA
Ppp1r2-ps7	0.262019	-1.52474	3.14331	-0.485074	0.627624	NA
Gm41041	0.262017	-1.52473	3.14331	-0.485071	0.627626	NA
Gm18555	0.261988	-1.52461	3.14332	-0.485032	0.627653	NA
1700029H14Rik	0.261014	-1.5207	3.14356	-0.48375	0.628563	NA
Gm7846	0.261014	-1.5207	3.14356	-0.48375	0.628563	NA
Rps19-ps5	0.261014	-1.5207	3.14356	-0.48375	0.628563	NA
4930550L24Rik	0.260803	-1.51983	3.14362	-0.483467	0.628765	NA
Gm43720	3.25686	-1.5194	2.51658	-0.603756	0.546006	NA
Gm5776	0.260672	-1.51931	3.14365	-0.483297	0.628885	NA
Gm14046	0.260635	-1.51917	3.14366	-0.483248	0.62892	NA
Col10a1	0.260443	-1.5184	3.14371	-0.482995	0.629099	NA
Fsd2	0.260438	-1.51837	3.14371	-0.482988	0.629104	NA
Acod1	0.259791	-1.51576	3.14387	-0.482131	0.629713	NA
Cyp2d12	0.259225	-1.51347	3.14401	-0.481381	0.630246	NA
Gm11955	0.259225	-1.51347	3.14401	-0.481381	0.630246	NA
Gm18035	0.259225	-1.51347	3.14401	-0.481381	0.630246	NA
Gm6818	0.259225	-1.51347	3.14401	-0.481381	0.630246	NA
Gm9788	0.259225	-1.51347	3.14401	-0.481381	0.630246	NA
Ighg3	0.259225	-1.51347	3.14401	-0.481381	0.630246	NA
Gm7929	0.268017	-1.50888	3.14679	-0.479497	0.631585	NA
Npas4	24.0753	-1.50812	0.311303	-4.84455	1.269e-06	0.000115666
Arl14	0.821578	-1.50742	1.54687	-0.974491	0.329813	NA
Spink4	3.80246	-1.50677	0.720431	-2.09148	0.0364853	NA
Csf3	0.817703	-1.50585	1.57277	-0.957451	0.33834	NA
Gm5864	0.807472	-1.50582	2.18153	-0.690259	0.490031	NA
Ttc29	0.529172	-1.5055	2.03324	-0.740443	0.459031	NA
Rnase1	0.819576	-1.50394	1.54737	-0.971934	0.331083	NA
Lep	0.530399	-1.50018	2.34865	-0.638742	0.522991	NA
Lrit3	0.288103	-1.49846	2.64628	-0.566252	0.571223	NA
Mzb1	1.58726	-1.49815	1.08447	-1.38146	0.167139	NA
Vmn1r184	3.4102	-1.49695	0.732862	-2.04261	0.0410913	NA
Ccdc69	2.97239	-1.4941	0.829015	-1.80226	0.0715041	NA
Gm20695	4.95757	-1.49102	0.972811	-1.53269	0.125353	NA
Gm8700	0.508774	-1.48913	1.82067	-0.817901	0.413414	NA
Ugt1a6b	8.36296	-1.48878	0.925219	-1.60911	0.107592	NA
Prss52	0.504036	-1.48842	1.82368	-0.816162	0.414408	NA
Gm37348	0.810394	-1.48637	1.66739	-0.89143	0.372698	NA
Slc22a29	0.499479	-1.48611	2.34807	-0.632904	0.526796	NA
Fancd2os	0.252793	-1.48602	3.1459	-0.472368	0.636664	NA
Gm9745	0.257546	-1.48534	2.73937	-0.54222	0.587667	NA
Spaca5	0.502527	-1.48485	2.37899	-0.624153	0.532527	NA
Olfr734	2.35502	-1.48275	0.943789	-1.57106	0.116168	NA
Ifi207	0.7967	-1.48012	1.67073	-0.885912	0.375665	NA
Krt87	0.792277	-1.47886	1.92698	-0.767451	0.442813	NA
Gm10721	0.799543	-1.47766	2.18052	-0.677666	0.497984	NA
Tlr7	0.791084	-1.4762	1.92706	-0.766039	0.443653	NA
Spata48	3.89449	-1.4747	0.85562	-1.72355	0.08479	NA
Eci3	0.869137	-1.47271	2.11854	-0.69515	0.486961	NA
Gm9687	1.18215	-1.47142	1.32922	-1.10698	0.268303	NA
Rem1	1.12917	-1.47105	1.66105	-0.885614	0.375826	NA
Gm3867	1.5429	-1.46989	1.10596	-1.32907	0.183825	NA
Gm7808	2.75527	-1.45659	1.00535	-1.44884	0.147384	NA
Igkv1-117	0.800951	-1.45608	1.6984	-0.857324	0.391266	NA
Gm12623	0.785522	-1.4548	1.54657	-0.940661	0.346879	NA
Gm15989	1.16756	-1.45429	1.23531	-1.17727	0.239089	NA
Ttll8	0.489264	-1.45338	2.04347	-0.711229	0.476943	NA
Gm17949	0.789205	-1.452	1.54489	-0.939875	0.347282	NA
Gm5802	1.14529	-1.45136	1.3261	-1.09446	0.273752	NA
Cfap221	4.52707	-1.45097	1.29744	-1.11833	0.263425	NA
Gm13420	1.49626	-1.44946	1.27803	-1.13414	0.256737	NA
Iqcf5	0.782688	-1.44889	1.74093	-0.83225	0.405268	NA
Gm7565	0.782425	-1.44847	1.46143	-0.991131	0.321621	NA
Olfr48	0.781463	-1.44827	1.57245	-0.921026	0.357037	NA
3110067C02Rik	0.488329	-1.44686	2.04309	-0.708172	0.478839	NA
Rgr	0.490112	-1.4461	1.8265	-0.791736	0.428515	NA
Gm12097	0.48502	-1.44433	2.3594	-0.612158	0.540433	NA
Kctd4	1.19679	-1.44268	1.39196	-1.03644	0.299999	NA
Fibin	0.489309	-1.44097	2.38696	-0.603685	0.546053	NA
Gm17511	0.778494	-1.44058	1.74106	-0.827419	0.408	NA
BC048507	0.490378	-1.43899	2.38546	-0.603233	0.546354	NA
Ofcc1	1.23743	-1.43824	1.40543	-1.02335	0.306143	NA
Klk1	0.489904	-1.43813	2.04079	-0.704692	0.481002	NA
Gm4567	0.742433	-1.43789	1.89714	-0.757925	0.448496	NA
Serpina3c	0.482299	-1.43663	2.04676	-0.701905	0.482738	NA
Gm49209	0.490157	-1.43631	1.82631	-0.786454	0.431602	NA
Gm6238	0.774664	-1.43566	1.70172	-0.843649	0.398865	NA
Robo4	11.8327	-1.42837	0.440737	-3.24087	0.00119165	NA
Gpr179	1.49254	-1.42804	1.1728	-1.21764	0.223362	NA
Akr1c13	11.4377	-1.42616	0.489177	-2.91542	0.00355209	NA
Gm11735	0.768906	-1.42528	1.69978	-0.838511	0.401744	NA
Gm9857	0.487381	-1.42191	2.38878	-0.595248	0.551678	NA
Gm6204	0.762119	-1.41561	1.92956	-0.733641	0.463168	NA
Gm45888	1.85513	-1.4146	1.1097	-1.27476	0.202394	NA
Gm7730	0.772216	-1.41294	1.74048	-0.81181	0.416901	NA
Ang4	4.97105	-1.41238	0.7245	-1.94945	0.0512415	NA
Gm7278	4.94679	-1.41127	0.713242	-1.97867	0.0478535	NA
Tmem182	1.51005	-1.41002	1.23834	-1.13864	0.254855	NA
Asb11	1.07493	-1.40553	1.42775	-0.984435	0.324902	NA
Olfr881	4.45039	-1.40543	0.762941	-1.84212	0.0654579	NA
Gm7206	4.10041	-1.40033	0.964792	-1.45143	0.14666	NA
Fbxo40	2.80217	-1.40002	1.04056	-1.34545	0.178479	NA
Gm47021	0.469218	-1.39918	2.40426	-0.581959	0.560595	NA
Ccdc110	0.466701	-1.39918	1.83563	-0.762233	0.445921	NA
Apol9a	4.47713	-1.39878	0.713221	-1.96122	0.0498535	NA
Tmc1	0.468344	-1.39793	2.05337	-0.680796	0.496001	NA
Kcnj1	0.275321	-1.39767	3.14139	-0.44492	0.656377	NA
Gm15442	1.52489	-1.39728	1.50083	-0.931006	0.35185	NA
Gm18787	0.469308	-1.39718	2.40414	-0.581154	0.561137	NA
Tg	8.65305	-1.3966	0.775554	-1.80077	0.0717385	NA
A4gnt	0.467973	-1.3951	2.40591	-0.579864	0.562006	NA
4933409K07Rik	0.471921	-1.3936	2.40047	-0.580555	0.56154	NA
Gm21093	0.471921	-1.3936	2.40047	-0.580555	0.56154	NA
Slc19a3	5.56884	-1.39264	0.750872	-1.8547	0.0636395	NA
Gm3687	0.470865	-1.3922	2.05058	-0.678929	0.497183	NA
Gm48497	0.739879	-1.39066	1.70303	-0.816577	0.41417	NA
Actg2	6.10252	-1.39064	0.720169	-1.93099	0.0534838	NA
Slc26a5	0.488968	-1.38923	1.82639	-0.760644	0.44687	NA
Sostdc1	0.463563	-1.38765	2.05641	-0.674792	0.499808	NA
Fabp4	7.6648	-1.38616	0.706412	-1.96225	0.0497335	NA
Tigit	0.466059	-1.38591	2.40657	-0.575884	0.564694	NA
Fyb2	2.97103	-1.38489	0.863834	-1.60319	0.108893	NA
Mroh4	3.10321	-1.38487	0.817834	-1.69334	0.090391	NA
Pkp1	2.60556	-1.38445	0.90954	-1.52214	0.127974	NA
Gm15937	1.47426	-1.3844	1.38229	-1.00153	0.316573	NA
Fam205c	0.478656	-1.38115	2.39534	-0.576599	0.56421	NA
Gm8979	8.14527	-1.38113	0.527712	-2.6172	0.00886536	NA
Xkr9	1.1378	-1.38094	1.35413	-1.0198	0.307825	NA
Sec14l4	2.3477	-1.37621	1.21007	-1.1373	0.255414	NA
Gm48017	0.467738	-1.37609	2.40349	-0.572537	0.566958	NA
Gm10801	0.745609	-1.37411	1.70089	-0.807881	0.419159	NA
Gm26938	1.86506	-1.37325	1.68902	-0.813047	0.416191	NA
Gm43738	1.47599	-1.37176	2.04072	-0.672198	0.501458	NA
Tmem156	0.761742	-1.3699	1.72761	-0.792948	0.427808	NA
Epb42	5.32239	-1.36888	0.704291	-1.94363	0.0519395	NA
Cfh	5.51682	-1.36825	1.00138	-1.36637	0.171824	NA
Icam4	0.462032	-1.36815	2.05622	-0.665371	0.505813	NA
Fbxo47	7.0812	-1.3681	0.635363	-2.15325	0.031299	NA
Gm43517	1.49763	-1.36757	1.56466	-0.874035	0.382099	NA
Akr1c14	2.91117	-1.36562	0.884027	-1.54477	0.122401	NA
H2-Aa	4.69652	-1.36531	0.772371	-1.76769	0.0771134	NA
Vmn1r214	3.34158	-1.36517	0.826173	-1.6524	0.0984536	NA
Sult2b1	6.45321	-1.36456	0.753979	-1.80982	0.0703239	NA
Gm16061	4.00758	-1.36285	0.707912	-1.92517	0.0542076	NA
Ms4a6d	0.278499	-1.36282	3.14187	-0.433761	0.664462	NA
Kcna7	1.11911	-1.36259	1.49698	-0.910222	0.362705	NA
Kcnj8	0.477501	-1.35993	2.90381	-0.468326	0.639552	NA
Ifi27l2b	11.6706	-1.359	0.476206	-2.85379	0.00432005	NA
Hacd4	5.57623	-1.35802	0.578327	-2.34819	0.0188651	NA
Cd5l	1.82666	-1.358	1.03836	-1.30782	0.190933	NA
Olfr1537	0.774826	-1.35794	1.75736	-0.772717	0.43969	NA
Gm35060	1.09278	-1.35695	1.47049	-0.922784	0.35612	NA
Gm7663	2.60113	-1.35674	0.875811	-1.54912	0.121352	NA
Ankrd34a	1.48733	-1.35598	1.25207	-1.08299	0.278813	NA
Cox4i2	2.20712	-1.35407	1.02428	-1.32197	0.186177	NA
Gm9658	0.771617	-1.35332	1.75795	-0.769828	0.441402	NA
Gm3336	0.717281	-1.35316	1.69972	-0.796108	0.425969	NA
Trim38	1.97126	-1.35309	1.00718	-1.34345	0.179128	NA
Zcchc13	0.478303	-1.3499	2.90131	-0.465271	0.641737	NA
Abo	1.09062	-1.34912	1.57753	-0.855206	0.392437	NA
Gm15754	0.540283	-1.34852	1.81141	-0.744458	0.456599	NA
Trpv5	0.496895	-1.3481	2.0365	-0.661967	0.507993	NA
Rps25-ps1	0.478869	-1.34358	2.89963	-0.463362	0.643105	NA
Foxs1	1.46871	-1.34342	1.20953	-1.11069	0.266701	NA
Clpsl2	0.457065	-1.34257	2.41136	-0.556767	0.577686	NA
Gm15798	0.447801	-1.34249	2.06478	-0.650186	0.515572	NA
Gm16427	0.736663	-1.34236	2.19477	-0.611617	0.540791	NA
Rtp4	1.54037	-1.34203	1.25984	-1.06524	0.286769	NA
Enpp7	16.3286	-1.34191	0.394654	-3.40022	0.000673323	NA
Gm21680	0.452437	-1.34134	2.41752	-0.554843	0.579002	NA
Mdh1b	0.451091	-1.3411	2.41944	-0.554301	0.579373	NA
Anp32b-ps1	1.12175	-1.34109	1.57797	-0.849883	0.39539	NA
Gm1979	0.26382	-1.34064	3.14215	-0.426665	0.669623	NA
Gm6520	0.453152	-1.34034	2.05897	-0.650977	0.515061	NA
Atp12a	6.35613	-1.34003	0.55549	-2.41233	0.0158509	NA
Gm46344	0.734133	-1.33905	2.19643	-0.609648	0.542095	NA
Trav6-7-dv9	0.452897	-1.33729	2.05965	-0.649281	0.516157	NA
Ngp	0.450731	-1.33681	2.38535	-0.560426	0.575189	NA
Rpl15-ps5	0.455071	-1.33587	2.41359	-0.553478	0.579936	NA
Asmt	0.454623	-1.33559	2.37969	-0.561245	0.57463	NA
Gm10220	0.75604	-1.33252	1.94604	-0.684732	0.493513	NA
Gm13437	1.09917	-1.33247	1.29163	-1.03162	0.30225	NA
Gm43518	0.449564	-1.33226	2.38672	-0.558195	0.576711	NA
Upk3a	34.4403	-1.33173	0.877992	-1.51679	0.129318	0.348953
Gm16071	0.453087	-1.33164	2.38161	-0.559133	0.576071	NA
Gm8055	0.45388	-1.33037	2.41441	-0.551014	0.581624	NA
Gm16238	0.453096	-1.32864	2.41602	-0.54993	0.582367	NA
Gm32453	0.45528	-1.32794	2.91418	-0.455683	0.648618	NA
Gm13858	0.447195	-1.32768	2.42265	-0.548028	0.583673	NA
Olfr1340	2.86421	-1.32624	0.812608	-1.63208	0.102663	NA
Slc22a6	0.45191	-1.3261	2.41551	-0.548993	0.58301	NA
Gm12033	2.19868	-1.32598	2.96588	-0.447077	0.654819	NA
Acot3	0.757979	-1.32574	1.55241	-0.853984	0.393114	NA
Lrat	1.48041	-1.32526	1.46535	-0.904396	0.365786	NA
Osr1	4.02732	-1.32143	0.798059	-1.65581	0.0977602	NA
Olfr1	1.07988	-1.32099	1.34891	-0.979301	0.327431	NA
Cyp2b10	1.09868	-1.31721	1.32921	-0.990967	0.321702	NA
Gimd1	1.74775	-1.31678	1.12963	-1.16567	0.243747	NA
Pla2g2e	2.20086	-1.31672	1.02507	-1.28452	0.19896	NA
Gm136	0.753214	-1.31644	1.75885	-0.748468	0.454178	NA
Nepn	0.997344	-1.31413	1.32926	-0.988613	0.322853	NA
Gm42915	1.43797	-1.31184	1.20693	-1.08692	0.277071	NA
Tmem238l	5.19765	-1.31164	0.757139	-1.73236	0.0832093	NA
Samd3	0.455839	-1.30929	2.05853	-0.63603	0.524757	NA
Gast	2.87538	-1.30778	0.849629	-1.53923	0.123748	NA
Ccl20	1.81435	-1.3057	1.04349	-1.25129	0.210829	NA
Hoxd3	1.05566	-1.3043	2.11891	-0.615554	0.538189	NA
Tmprss11g	3.25932	-1.30401	0.76911	-1.69548	0.0899844	NA
Gm9212	3.94513	-1.30123	0.842002	-1.5454	0.122249	NA
Trim31	3.92592	-1.29838	0.801361	-1.62022	0.105186	NA
Nmi	4.15502	-1.29639	0.695199	-1.86478	0.0622125	NA
Fbxw21	1.03708	-1.295	1.6045	-0.807105	0.419606	NA
Gpihbp1	1.10084	-1.29457	1.87141	-0.691764	0.489085	NA
Vmn1r198	1.06184	-1.29384	1.28905	-1.00372	0.315514	NA
7530416G11Rik	2.83585	-1.29291	0.904619	-1.42923	0.152937	NA
Cr2	6.82894	-1.29092	0.885665	-1.45757	0.14496	NA
Tmem233	2.14051	-1.28875	1.10652	-1.16468	0.244147	NA
Gm10601	3.15914	-1.28761	0.790994	-1.62783	0.10356	NA
Mug-ps1	2.14711	-1.28741	1.38124	-0.932073	0.351299	NA
Selp	1.3259	-1.2862	1.42967	-0.899645	0.368309	NA
Myzap	9.82001	-1.28499	0.441564	-2.91008	0.0036134	NA
Slc13a2	6.34697	-1.28482	0.586527	-2.19056	0.0284836	NA
Prdm12	2.81625	-1.28334	0.82525	-1.55509	0.119925	NA
BC021767	5.12289	-1.28294	0.82518	-1.55474	0.120007	NA
Olfr695	0.74143	-1.28227	1.72729	-0.742357	0.457871	NA
BC016579	1.77267	-1.28174	0.997822	-1.28454	0.198953	NA
Ido2	1.17891	-1.28036	1.42958	-0.89562	0.370456	NA
Pabpc6	0.735308	-1.27948	1.72966	-0.739729	0.459464	NA
Gm48349	0.735721	-1.27636	1.75795	-0.726047	0.46781	NA
Ccl19	0.425776	-1.27617	2.45706	-0.51939	0.603489	NA
Ces1b	0.727767	-1.27378	1.76043	-0.723564	0.469333	NA
Gm45194	11.7955	-1.27332	0.448602	-2.83842	0.00453378	NA
Lrrc6	1.76151	-1.27326	1.08158	-1.17723	0.239105	NA
Olfr1198	2.79392	-1.27296	0.85819	-1.48331	0.137992	NA
Gata1	1.42631	-1.27293	1.17024	-1.08776	0.276703	NA
Gm45647	0.712571	-1.27284	1.9223	-0.662143	0.50788	NA
Rps12-ps4	5.74426	-1.27198	0.778768	-1.63333	0.1024	NA
Slc26a7	3.83546	-1.26812	1.06533	-1.19036	0.233905	NA
Gm8960	0.730635	-1.26796	1.75929	-0.720723	0.47108	NA
Gm7432	2.07136	-1.26414	2.9693	-0.425735	0.670301	NA
Serpina6	0.456505	-1.26381	2.43977	-0.518004	0.604455	NA
Gm7645	4.13556	-1.26362	1.22489	-1.03162	0.302248	NA
Igfbp1	1.39206	-1.26314	1.45819	-0.866239	0.386359	NA
Olfr979	0.460583	-1.26296	2.43413	-0.518854	0.603862	NA
Adipoq	1.79478	-1.26218	1.16469	-1.0837	0.278499	NA
Myo1h	2.03598	-1.26181	1.34712	-0.936671	0.348928	NA
Pdzd9	0.697744	-1.26008	1.72102	-0.732167	0.464066	NA
Dcn	59.592	-1.26001	0.878253	-1.43467	0.151381	0.380303
Crb1-ps	0.458671	-1.25891	2.43631	-0.516729	0.605345	NA
Gm43596	0.458659	-1.25884	2.43632	-0.516699	0.605366	NA
Mup15	7.58715	-1.25814	2.26944	-0.554384	0.579316	NA
Sod3	1.78469	-1.2568	1.1177	-1.12445	0.260821	NA
Myl3	4.96277	-1.25492	0.661576	-1.89686	0.0578462	NA
Ifi204	1.17956	-1.2545	1.58992	-0.78903	0.430094	NA
Lyve1	4.48113	-1.25383	0.790973	-1.58518	0.112926	NA
Il10ra	0.730977	-1.2531	2.21549	-0.565609	0.57166	NA
Ccer1	0.718009	-1.24957	1.91768	-0.651607	0.514655	NA
Fbxl13	0.753867	-1.24904	1.91041	-0.65381	0.513235	NA
Ramp1	1.01967	-1.24638	1.37828	-0.904298	0.365838	NA
Cyp2a22	0.64907	-1.24607	1.74814	-0.712798	0.475971	NA
Rps19-ps7	1.39361	-1.24516	1.36568	-0.911751	0.3619	NA
Phf20-ps	4.59116	-1.24257	0.687067	-1.80852	0.0705258	NA
Gm14251	3.786	-1.24065	0.72288	-1.71626	0.086114	NA
Gm13548	1.05532	-1.23997	1.60855	-0.770857	0.440791	NA
Gm5845	0.720365	-1.23902	1.72948	-0.716413	0.473736	NA
Gm4821	3.81143	-1.23795	0.834174	-1.48404	0.137799	NA
Olfr341	0.708722	-1.23717	1.73243	-0.71412	0.475153	NA
Htr2c	0.75657	-1.23491	1.69668	-0.727837	0.466713	NA
Cldn9	1.02212	-1.23408	1.46418	-0.842851	0.399312	NA
Kctd19	23.3466	-1.2334	0.370605	-3.32808	0.000874479	NA
Nipal1	4.51829	-1.23313	0.757453	-1.628	0.103526	NA
Olfr167	0.746861	-1.23028	1.94084	-0.633892	0.526151	NA
Tpm3-rs7	12.4393	-1.22939	0.592109	-2.07629	0.0378671	NA
Serpinb9c	1.87343	-1.22799	1.31631	-0.9329	0.350872	NA
Cpsf4l	2.907	-1.22597	0.811235	-1.51124	0.130727	NA
Gm45234	104.498	-1.22559	2.32925	-0.526176	0.598766	0.802033
Col15a1	14.7479	-1.22495	0.520893	-2.35163	0.0186914	NA
Gm21976	0.734706	-1.22344	1.91641	-0.638403	0.523211	NA
Rhox7-ps2	0.718996	-1.22306	1.72953	-0.707161	0.479466	NA
Syt8	6.20666	-1.22258	0.831157	-1.47094	0.141307	NA
Odaph	2.73758	-1.21967	0.881831	-1.38311	0.166631	NA
Alpi	15.6604	-1.21644	0.355561	-3.42119	0.000623474	NA
Ccl6	3.19154	-1.2154	0.89193	-1.36266	0.17299	NA
Mettl7b	2.43758	-1.21247	1.10338	-1.09887	0.271826	NA
Meig1	0.658107	-1.21143	2.00132	-0.605319	0.544967	NA
Psapl1	0.701439	-1.21044	1.73039	-0.699517	0.484229	NA
Krtap4-13	0.692502	-1.21026	1.73434	-0.697824	0.485287	NA
Gm43712	2.40579	-1.20962	0.951219	-1.27165	0.203496	NA
A530084C06Rik	4.83066	-1.20951	0.74503	-1.62344	0.104496	NA
Gm48040	1.68048	-1.20936	1.13919	-1.06159	0.288421	NA
Il23r	0.441237	-1.20918	2.45203	-0.493135	0.621917	NA
Rps12-ps2	0.693542	-1.20894	1.76265	-0.685865	0.492798	NA
Gm15843	0.439372	-1.2072	2.45445	-0.491842	0.622831	NA
Tdo2	10.5703	-1.20707	1.67607	-0.72018	0.471414	NA
Krtap3-2	0.698	-1.20661	1.60075	-0.753776	0.450984	NA
Nxph2	0.442155	-1.20608	2.45048	-0.492182	0.622591	NA
Gm27046	0.444541	-1.20468	2.44671	-0.492367	0.62246	NA
Gldn	0.696163	-1.20428	1.60083	-0.752281	0.451882	NA
Oas1a	1.72729	-1.20414	1.27051	-0.947759	0.343252	NA
Gm14719	0.69582	-1.20365	2.22564	-0.540812	0.588637	NA
Gm48515	1.64863	-1.20291	1.39198	-0.864169	0.387495	NA
Rpl31-ps4	0.689575	-1.20278	1.76363	-0.681994	0.495243	NA
Gm19840	0.692399	-1.20191	1.76216	-0.682065	0.495198	NA
Gm15016	0.69695	-1.20172	1.50944	-0.796135	0.425954	NA
Gm45717	2.10839	-1.20132	1.28305	-0.9363	0.349119	NA
Olfr145	0.696366	-1.20131	1.60039	-0.750632	0.452874	NA
Tas2r135	0.695077	-1.20069	1.6008	-0.750058	0.45322	NA
Mlip	3.20814	-1.20028	1.04514	-1.14844	0.250787	NA
Ly6g6g	2.70876	-1.1994	0.871647	-1.37601	0.168817	NA
Olfr1055	0.684364	-1.19901	2.23338	-0.536859	0.591365	NA
Twist2	0.440325	-1.19649	2.45188	-0.487989	0.625558	NA
Samd9l	4.98466	-1.1958	0.762726	-1.5678	0.116928	NA
Gm14848	0.439155	-1.19373	2.45201	-0.486836	0.626375	NA
Gm48808	0.441942	-1.19279	2.44939	-0.486975	0.626276	NA
Gm12193	0.441787	-1.19238	2.44953	-0.48678	0.626414	NA
Gm45880	1.70425	-1.19228	1.20943	-0.985823	0.32422	NA
Gm14044	0.693918	-1.19127	1.60133	-0.743923	0.456923	NA
Edar	1.69029	-1.19063	1.18428	-1.00536	0.314723	NA
Cavin2	4.07427	-1.188	0.787148	-1.50925	0.131236	NA
Gm11042	1.02871	-1.18767	1.48286	-0.800935	0.423169	NA
Gm2539	1.99364	-1.18711	1.01121	-1.17395	0.240415	NA
Ighg1	2.76038	-1.1862	1.04003	-1.14054	0.25406	NA
Rhbg	5.03843	-1.18559	0.788819	-1.50299	0.13284	NA
Rps18-ps1	0.690387	-1.18553	2.22797	-0.53211	0.594649	NA
Gm16558	0.439709	-1.18544	2.45212	-0.483435	0.628787	NA
Ly6a	7.10794	-1.18456	0.896588	-1.32119	0.186439	NA
AC154679.2	0.678825	-1.18411	1.95865	-0.604552	0.545476	NA
Slc5a4a	2.67096	-1.18367	1.12038	-1.05648	0.290747	NA
Gm15335	2.71911	-1.18261	0.838849	-1.4098	0.158598	NA
Casp8	8.93994	-1.1818	0.50295	-2.34973	0.0187871	NA
Xdh	14.1868	-1.18087	0.390434	-3.02451	0.00249035	NA
Cdhr4	1.55007	-1.18017	1.33172	-0.8862	0.37551	NA
Cabp4	1.64943	-1.17947	1.18985	-0.991277	0.321551	NA
Gm2244	6.74054	-1.1784	1.72977	-0.681246	0.495716	NA
Fcrls	1.67983	-1.17834	1.33646	-0.881685	0.377947	NA
Htr5a	0.680165	-1.17663	1.60196	-0.734494	0.462648	NA
Olfr815	2.46237	-1.17534	1.14761	-1.02416	0.305757	NA
Olfr1218	0.682315	-1.17492	1.76208	-0.666779	0.504913	NA
Gm43615	0.684301	-1.17434	1.73157	-0.678191	0.49765	NA
Clec2h	25.1361	-1.1743	0.25995	-4.5174	6.26047e-06	0.000374
Gm2673	0.685115	-1.17179	1.73027	-0.677229	0.498261	NA
Epsti1	1.0328	-1.17167	1.34533	-0.870914	0.383801	NA
Adgrf5	18.0266	-1.17156	0.501853	-2.33446	0.0195717	NA
Gm19029	0.685602	-1.17081	1.59996	-0.731776	0.464306	NA
Hnf4g	4.98711	-1.17054	0.718773	-1.62852	0.103414	NA
Mug2	2.06348	-1.1701	1.28689	-0.909243	0.363222	NA
Gm12136	1.68395	-1.16938	1.18409	-0.987575	0.323361	NA
Sash3	0.673159	-1.1689	1.60328	-0.729068	0.46596	NA
4930407I10Rik	0.678056	-1.16572	1.7323	-0.672932	0.500991	NA
Gm14917	0.672704	-1.16549	1.73489	-0.671792	0.501716	NA
AC133095.1	25.111	-1.16446	0.542666	-2.14581	0.0318878	0.148364
AL935121.1	0.680348	-1.16258	2.27292	-0.511494	0.609005	NA
Hamp	2.70225	-1.16206	1.19483	-0.972572	0.330766	NA
Olfr464	1.21474	-1.16183	1.47537	-0.787483	0.430999	NA
Lcn4	0.672124	-1.16053	1.73502	-0.668885	0.503569	NA
Olfr1012	2.30181	-1.15944	0.860638	-1.34718	0.177922	NA
Dlx4	1.72012	-1.15935	1.12071	-1.03448	0.300911	NA
Nhlrc4	1.66896	-1.159	1.10844	-1.04561	0.295742	NA
Rps15a-ps5	0.682023	-1.15856	1.73093	-0.669328	0.503287	NA
Gm14293	1.31676	-1.15765	1.22406	-0.945752	0.344275	NA
Nme9	0.375478	-1.15685	2.52416	-0.458309	0.64673	NA
Gm5879	3.33267	-1.15585	1.00515	-1.14993	0.250171	NA
Clca4c-ps	0.550078	-1.15513	2.01305	-0.573819	0.56609	NA
Vmn2r30	0.677598	-1.15511	2.22971	-0.518054	0.60442	NA
Pde8b	14.6135	-1.1532	0.390108	-2.9561	0.00311558	NA
Synpo2	13.9674	-1.15111	0.401154	-2.8695	0.00411122	NA
Olfr93	0.648459	-1.14954	1.99108	-0.577346	0.563706	NA
Gm5435	1.6467	-1.14954	1.09944	-1.04557	0.29576	NA
Gm9923	32.0029	-1.14721	0.877453	-1.30743	0.191065	0.435482
E030030I06Rik	19.7595	-1.14607	0.364451	-3.14466	0.00166278	NA
Lyz2	11.064	-1.14553	0.516452	-2.21807	0.0265501	NA
Vnn1	5.94242	-1.14508	0.630688	-1.81561	0.0694298	NA
Nox1	1.38365	-1.14461	1.52819	-0.748996	0.453859	NA
Dmbt1	11.4443	-1.14454	0.513011	-2.23103	0.0256792	NA
1520401A03Rik	3.06221	-1.14363	1.02059	-1.12056	0.262476	NA
Gm44041	0.988387	-1.14305	1.4803	-0.77217	0.440014	NA
Gm3096	1.01184	-1.1424	1.3706	-0.833506	0.40456	NA
Gm15732	1.65206	-1.14182	1.22838	-0.929536	0.352611	NA
Gm17415	0.659214	-1.14178	1.60386	-0.711899	0.476527	NA
Myo3b	2.26175	-1.14008	1.10656	-1.03028	0.302877	NA
Gm45485	0.414109	-1.13933	2.9867	-0.381469	0.702856	NA
Itih1	2.31604	-1.1389	1.57307	-0.724002	0.469065	NA
Fabp2	71.2819	-1.13649	0.256613	-4.4288	9.47601e-06	0.000512751
Supt20-ps	1.99725	-1.13556	1.07589	-1.05547	0.291212	NA
1700028K03Rik	2.07726	-1.13482	1.57162	-0.72207	0.470251	NA
Olfr129	1.63482	-1.13459	1.18827	-0.954825	0.339666	NA
Fmo4	3.73142	-1.1333	0.77462	-1.46303	0.143458	NA
Gm21731	9.20579	-1.13266	0.571482	-1.98196	0.0474835	NA
Olfr287	1.55125	-1.13254	1.35683	-0.834702	0.403886	NA
Neu2	1.25351	-1.12929	1.51934	-0.743276	0.457315	NA
Ptchd4	1.63545	-1.12892	1.05564	-1.06943	0.284878	NA
Gm9	5.94635	-1.12819	0.550963	-2.04766	0.0405929	NA
P2rx1	0.655325	-1.12809	1.76662	-0.638562	0.523108	NA
Gm14373	0.663787	-1.12757	1.92427	-0.585974	0.557893	NA
Serpinb6b	4.08299	-1.12637	1.029	-1.09463	0.273681	NA
Gm15198	0.417481	-1.12593	2.14068	-0.525969	0.59891	NA
Amy2a5	0.778272	-1.1259	1.96338	-0.57345	0.56634	NA
Aoc1	16.5465	-1.12489	0.355022	-3.1685	0.00153228	NA
Gm47201	0.418891	-1.1246	2.13962	-0.525608	0.59916	NA
Agmo	6.30034	-1.12423	0.713397	-1.57588	0.115054	NA
Adgb	0.491963	-1.12367	2.02567	-0.554715	0.579089	NA
Defa20	26.6002	-1.12361	0.324055	-3.46733	0.000525661	0.00914663
Gm11027	0.655124	-1.12335	1.73697	-0.646726	0.517809	NA
Csf1r	3.93081	-1.12271	0.675094	-1.66304	0.0963037	NA
Gm43105	0.660619	-1.1212	1.76505	-0.635219	0.525285	NA
Gm12955	0.412427	-1.12071	2.98841	-0.375019	0.707646	NA
Mei1	0.956497	-1.12025	1.6325	-0.686215	0.492577	NA
Gal3st2	7.94163	-1.11944	0.960089	-1.16597	0.243626	NA
Saa4	3.64717	-1.11838	0.820722	-1.36267	0.172985	NA
Gm10540	0.417429	-1.11802	2.14045	-0.522328	0.601442	NA
Gm9722	0.99247	-1.11799	1.6449	-0.679672	0.496712	NA
Gm8454	6.17867	-1.11785	0.656138	-1.70369	0.0884395	NA
Gm11875	0.968983	-1.11717	1.50603	-0.741802	0.458207	NA
Hmgb4	0.421681	-1.11679	2.1361	-0.522816	0.601103	NA
Gm19203	1.67462	-1.11611	1.2176	-0.91665	0.359326	NA
Gm36858	0.417951	-1.11567	2.13993	-0.521358	0.602117	NA
Gm12430	0.964475	-1.11431	1.47948	-0.753172	0.451347	NA
Kcne3	1.2275	-1.11391	1.34911	-0.825663	0.408995	NA
Pnliprp1	0.420692	-1.1138	2.13666	-0.521282	0.60217	NA
S100b	0.965969	-1.11302	1.39217	-0.799484	0.42401	NA
9130409I23Rik	0.415989	-1.11285	2.14188	-0.519566	0.603366	NA
Fcgr1	0.415991	-1.11278	2.14187	-0.519534	0.603388	NA
Iglc1	1.58169	-1.10735	1.14611	-0.966177	0.333955	NA
Acan	3.95037	-1.10695	0.717901	-1.54193	0.12309	NA
Mgst2	14.4774	-1.10446	0.422957	-2.61128	0.00902041	NA
Gm31323	1.59975	-1.10222	2.04548	-0.538855	0.589987	NA
Ugt2a3	3.31812	-1.10118	0.782018	-1.40813	0.159092	NA
Slc7a15	5.20099	-1.10107	0.678121	-1.62371	0.104437	NA
Gm5954	0.638054	-1.10075	1.7396	-0.632759	0.526891	NA
Pira2	0.269602	-1.09936	3.1575	-0.348174	0.727709	NA
Ifi47	1.22956	-1.09905	1.6232	-0.677091	0.498348	NA
Gm11675	0.647911	-1.09884	1.7655	-0.622392	0.533684	NA
C4bp	6.3326	-1.09738	0.566605	-1.93677	0.0527734	NA
Gm19040	0.641722	-1.09678	1.76781	-0.620415	0.534984	NA
AAdacl4fm3	0.647023	-1.09589	2.00636	-0.546209	0.584922	NA
Plscr2	2.02093	-1.0957	1.14945	-0.953246	0.340465	NA
Igfals	1.63938	-1.09425	1.07027	-1.02241	0.306588	NA
4930503E14Rik	0.736231	-1.09013	1.942	-0.561343	0.574564	NA
Gm4940	1.92403	-1.08943	1.04658	-1.04095	0.297898	NA
Rbbp8nl	1.33232	-1.08707	1.37358	-0.79141	0.428705	NA
Ankar	0.638196	-1.08675	2.01067	-0.540492	0.588858	NA
H2-Ab1	11.7404	-1.08667	0.478603	-2.2705	0.0231771	NA
Gm15159	0.638127	-1.08646	1.76885	-0.614221	0.539069	NA
Gm14094	0.643544	-1.08581	1.76661	-0.614632	0.538798	NA
Gm16297	0.974853	-1.0845	1.63216	-0.66446	0.506396	NA
Oit3	1.5995	-1.08316	1.22696	-0.882798	0.377346	NA
Ereg	2.59714	-1.08272	0.899794	-1.2033	0.228861	NA
Gm16487	1.61703	-1.08174	1.10004	-0.983357	0.325432	NA
Pkd1l2	5.50423	-1.08158	0.62997	-1.71688	0.0860018	NA
Gm20715	0.641006	-1.08129	1.96307	-0.550818	0.581758	NA
Ccdc183	0.478634	-1.07965	2.03196	-0.531337	0.595185	NA
Ces2e	26.7912	-1.07855	0.305565	-3.52968	0.000416061	0.00788435
Pla2g4d	0.965224	-1.07684	1.47691	-0.729118	0.465929	NA
Wnt2b	3.21681	-1.07602	0.85714	-1.25537	0.209346	NA
Lypd8	16.1875	-1.076	0.344202	-3.12607	0.00177161	NA
Themis	1.28891	-1.07593	1.28719	-0.835881	0.403222	NA
Gm10132	5.13243	-1.07573	0.960958	-1.11943	0.262956	NA
Snx31	12.4695	-1.07389	0.650238	-1.65153	0.0986312	NA
Gm21708	1.0679	-1.07369	1.47162	-0.729599	0.465635	NA
Gm11533	0.396712	-1.07361	2.49592	-0.430147	0.667089	NA
Gm11756	1.89422	-1.07352	0.956334	-1.12253	0.261636	NA
Gm7638	0.960016	-1.07238	1.38976	-0.771629	0.440334	NA
Degs2	3.59573	-1.06978	0.720029	-1.48574	0.137348	NA
Gip	0.925493	-1.06946	1.51614	-0.705382	0.480572	NA
4930415O20Rik	0.396099	-1.06936	2.49652	-0.428339	0.668404	NA
Ccdc146	0.408381	-1.06903	2.50499	-0.426759	0.669555	NA
Olfr642	0.947663	-1.06895	1.6914	-0.631994	0.527391	NA
Gm10073	0.957055	-1.06887	1.47735	-0.723505	0.46937	NA
Gm2546	0.396091	-1.06882	2.49653	-0.428122	0.668562	NA
Gm49393	0.174588	-1.0688	3.16075	-0.338147	0.735253	NA
Gm11281	0.400319	-1.06872	2.4895	-0.42929	0.667713	NA
Defa22	20.5778	-1.06847	0.376767	-2.8359	0.00456969	NA
Cyp4f18	0.317088	-1.06838	2.62856	-0.406451	0.684412	NA
1110002E22Rik	1.26822	-1.06838	1.35747	-0.787033	0.431262	NA
Gm18342	0.173456	-1.06834	3.16075	-0.338001	0.735362	NA
Gm8112	0.191632	-1.06821	3.16075	-0.337961	0.735392	NA
Gm8158	0.191632	-1.06821	3.16075	-0.337961	0.735392	NA
1700012B07Rik	0.251507	-1.06806	3.16075	-0.337914	0.735428	NA
1700012P22Rik	0.174009	-1.06806	3.16075	-0.337914	0.735428	NA
1700020N01Rik	0.174009	-1.06806	3.16075	-0.337914	0.735428	NA
2310046K23Rik	0.190536	-1.06806	3.16075	-0.337914	0.735428	NA
4930442H23Rik	0.174009	-1.06806	3.16075	-0.337914	0.735428	NA
4930451I11Rik	0.190049	-1.06806	3.16075	-0.337914	0.735428	NA
4930471M09Rik	0.189943	-1.06806	3.16075	-0.337914	0.735428	NA
4930505A04Rik	0.173414	-1.06806	3.16075	-0.337914	0.735428	NA
4933427G23Rik	0.251507	-1.06806	3.16075	-0.337914	0.735428	NA
9530002B09Rik	0.206933	-1.06806	3.16075	-0.337914	0.735428	NA
AC147512.1	0.190065	-1.06806	3.16075	-0.337914	0.735428	NA
Akap4	0.251507	-1.06806	3.16075	-0.337914	0.735428	NA
Akr1c18	0.172817	-1.06806	3.16075	-0.337914	0.735428	NA
AL611930.1	0.174009	-1.06806	3.16075	-0.337914	0.735428	NA
Anapc15-ps	0.176125	-1.06806	3.16075	-0.337914	0.735428	NA
Ankrd36	0.251507	-1.06806	3.16075	-0.337914	0.735428	NA
BB014433	0.174009	-1.06806	3.16075	-0.337914	0.735428	NA
C87977	0.176125	-1.06806	3.16075	-0.337914	0.735428	NA
Capn8	0.175067	-1.06806	3.16075	-0.337914	0.735428	NA
Ccdc201	0.174009	-1.06806	3.16075	-0.337914	0.735428	NA
Cdc34b	0.212725	-1.06806	3.16075	-0.337914	0.735428	NA
Cdx4	0.189902	-1.06806	3.16075	-0.337914	0.735428	NA
Ceacam15	0.175067	-1.06806	3.16075	-0.337914	0.735428	NA
Ces1a	0.191542	-1.06806	3.16075	-0.337914	0.735428	NA
Chchd2-ps	0.191608	-1.06806	3.16075	-0.337914	0.735428	NA
Clec2f	0.175068	-1.06806	3.16075	-0.337914	0.735428	NA
Clec2i	0.176125	-1.06806	3.16075	-0.337914	0.735428	NA
Clec4e	0.212162	-1.06806	3.16075	-0.337914	0.735428	NA
Cma2	0.212159	-1.06806	3.16075	-0.337914	0.735428	NA
Cpa4	0.212161	-1.06806	3.16075	-0.337914	0.735428	NA
Crh	0.175067	-1.06806	3.16075	-0.337914	0.735428	NA
Crisp3	0.191548	-1.06806	3.16075	-0.337914	0.735428	NA
Crybb1	0.172817	-1.06806	3.16075	-0.337914	0.735428	NA
Cyp2c69	0.173413	-1.06806	3.16075	-0.337914	0.735428	NA
Defb12	0.174009	-1.06806	3.16075	-0.337914	0.735428	NA
Defb43	0.176125	-1.06806	3.16075	-0.337914	0.735428	NA
Dipk2b	0.190481	-1.06806	3.16075	-0.337914	0.735428	NA
E030024N20Rik	0.212664	-1.06806	3.16075	-0.337914	0.735428	NA
Flg	0.251507	-1.06806	3.16075	-0.337914	0.735428	NA
Flg2	0.176125	-1.06806	3.16075	-0.337914	0.735428	NA
Gad1-ps	0.173413	-1.06806	3.16075	-0.337914	0.735428	NA
Gm10029	0.251507	-1.06806	3.16075	-0.337914	0.735428	NA
Gm10086	0.174009	-1.06806	3.16075	-0.337914	0.735428	NA
Gm10120	0.251507	-1.06806	3.16075	-0.337914	0.735428	NA
Gm10156	0.212174	-1.06806	3.16075	-0.337914	0.735428	NA
Gm10161	0.228983	-1.06806	3.16075	-0.337914	0.735428	NA
Gm10277	0.174472	-1.06806	3.16075	-0.337914	0.735428	NA
Gm10358	0.176125	-1.06806	3.16075	-0.337914	0.735428	NA
Gm10491	0.211569	-1.06806	3.16075	-0.337914	0.735428	NA
Gm11065	0.176125	-1.06806	3.16075	-0.337914	0.735428	NA
Gm11410	0.251507	-1.06806	3.16075	-0.337914	0.735428	NA
Gm11434	0.189983	-1.06806	3.16075	-0.337914	0.735428	NA
Gm11444	0.190552	-1.06806	3.16075	-0.337914	0.735428	NA
Gm11472	0.212673	-1.06806	3.16075	-0.337914	0.735428	NA
Gm11562	0.172817	-1.06806	3.16075	-0.337914	0.735428	NA
Gm11649	0.175071	-1.06806	3.16075	-0.337914	0.735428	NA
Gm11653	0.174474	-1.06806	3.16075	-0.337914	0.735428	NA
Gm11843	0.173416	-1.06806	3.16075	-0.337914	0.735428	NA
Gm11953	0.174474	-1.06806	3.16075	-0.337914	0.735428	NA
Gm11978	0.206933	-1.06806	3.16075	-0.337914	0.735428	NA
Gm12104	0.172817	-1.06806	3.16075	-0.337914	0.735428	NA
Gm12186	0.191561	-1.06806	3.16075	-0.337914	0.735428	NA
Gm12251	0.22912	-1.06806	3.16075	-0.337914	0.735428	NA
Gm12261	0.229091	-1.06806	3.16075	-0.337914	0.735428	NA
Gm12313	0.190588	-1.06806	3.16075	-0.337914	0.735428	NA
Gm12527	0.212674	-1.06806	3.16075	-0.337914	0.735428	NA
Gm12617	0.212656	-1.06806	3.16075	-0.337914	0.735428	NA
Gm12684	0.172817	-1.06806	3.16075	-0.337914	0.735428	NA
Gm12710	0.213241	-1.06806	3.16075	-0.337914	0.735428	NA
Gm12852	0.176125	-1.06806	3.16075	-0.337914	0.735428	NA
Gm12892	0.212722	-1.06806	3.16075	-0.337914	0.735428	NA
Gm12919	0.174472	-1.06806	3.16075	-0.337914	0.735428	NA
Gm12960	0.251507	-1.06806	3.16075	-0.337914	0.735428	NA
Gm12967	0.228994	-1.06806	3.16075	-0.337914	0.735428	NA
Gm12989	0.191573	-1.06806	3.16075	-0.337914	0.735428	NA
Gm12990	0.191607	-1.06806	3.16075	-0.337914	0.735428	NA
Gm13005	0.191587	-1.06806	3.16075	-0.337914	0.735428	NA
Gm13022	0.212625	-1.06806	3.16075	-0.337914	0.735428	NA
Gm13090	0.212698	-1.06806	3.16075	-0.337914	0.735428	NA
Gm13094	0.213658	-1.06806	3.16075	-0.337914	0.735428	NA
Gm13196	0.190055	-1.06806	3.16075	-0.337914	0.735428	NA
Gm13207	0.190526	-1.06806	3.16075	-0.337914	0.735428	NA
Gm13246	0.251507	-1.06806	3.16075	-0.337914	0.735428	NA
Gm13302	0.251507	-1.06806	3.16075	-0.337914	0.735428	NA
Gm13418	0.174474	-1.06806	3.16075	-0.337914	0.735428	NA
Gm13464	0.206933	-1.06806	3.16075	-0.337914	0.735428	NA
Gm13578	0.212681	-1.06806	3.16075	-0.337914	0.735428	NA
Gm13932	0.206933	-1.06806	3.16075	-0.337914	0.735428	NA
Gm14219	0.213508	-1.06806	3.16075	-0.337914	0.735428	NA
Gm14247	0.191525	-1.06806	3.16075	-0.337914	0.735428	NA
Gm14530	0.190599	-1.06806	3.16075	-0.337914	0.735428	NA
Gm14676	0.172817	-1.06806	3.16075	-0.337914	0.735428	NA
Gm14747	0.191559	-1.06806	3.16075	-0.337914	0.735428	NA
Gm14752	0.1899	-1.06806	3.16075	-0.337914	0.735428	NA
Gm15223	0.212707	-1.06806	3.16075	-0.337914	0.735428	NA
Gm15331	0.191593	-1.06806	3.16075	-0.337914	0.735428	NA
Gm15557	0.21216	-1.06806	3.16075	-0.337914	0.735428	NA
Gm15766	0.213742	-1.06806	3.16075	-0.337914	0.735428	NA
Gm15785	0.206933	-1.06806	3.16075	-0.337914	0.735428	NA
Gm15803	0.176125	-1.06806	3.16075	-0.337914	0.735428	NA
Gm15953	0.212161	-1.06806	3.16075	-0.337914	0.735428	NA
Gm16073	0.206933	-1.06806	3.16075	-0.337914	0.735428	NA
Gm16113	0.174486	-1.06806	3.16075	-0.337914	0.735428	NA
Gm16128	0.190545	-1.06806	3.16075	-0.337914	0.735428	NA
Gm16353	0.176125	-1.06806	3.16075	-0.337914	0.735428	NA
Gm16410	0.172009	-1.06806	3.16075	-0.337914	0.735428	NA
Gm16421	0.172817	-1.06806	3.16075	-0.337914	0.735428	NA
Gm16471	0.174476	-1.06806	3.16075	-0.337914	0.735428	NA
Gm16476	0.212586	-1.06806	3.16075	-0.337914	0.735428	NA
Gm16494	0.176125	-1.06806	3.16075	-0.337914	0.735428	NA
Gm16510	0.212277	-1.06806	3.16075	-0.337914	0.735428	NA
Gm17190	0.191565	-1.06806	3.16075	-0.337914	0.735428	NA
Gm17258	0.229162	-1.06806	3.16075	-0.337914	0.735428	NA
Gm17571	0.172817	-1.06806	3.16075	-0.337914	0.735428	NA
Gm17740	0.174009	-1.06806	3.16075	-0.337914	0.735428	NA
Gm18092	0.251507	-1.06806	3.16075	-0.337914	0.735428	NA
Gm18163	0.176125	-1.06806	3.16075	-0.337914	0.735428	NA
Gm18225	0.191572	-1.06806	3.16075	-0.337914	0.735428	NA
Gm18417	0.176125	-1.06806	3.16075	-0.337914	0.735428	NA
Gm18670	0.191577	-1.06806	3.16075	-0.337914	0.735428	NA
Gm18726	0.172817	-1.06806	3.16075	-0.337914	0.735428	NA
Gm18755	0.172817	-1.06806	3.16075	-0.337914	0.735428	NA
Gm18881	0.212161	-1.06806	3.16075	-0.337914	0.735428	NA
Gm19094	0.206933	-1.06806	3.16075	-0.337914	0.735428	NA
Gm19324	0.174473	-1.06806	3.16075	-0.337914	0.735428	NA
Gm19963	0.176125	-1.06806	3.16075	-0.337914	0.735428	NA
Gm21671	0.229192	-1.06806	3.16075	-0.337914	0.735428	NA
Gm21704	0.176125	-1.06806	3.16075	-0.337914	0.735428	NA
Gm2174	0.251507	-1.06806	3.16075	-0.337914	0.735428	NA
Gm26661	0.206933	-1.06806	3.16075	-0.337914	0.735428	NA
Gm26983	0.17507	-1.06806	3.16075	-0.337914	0.735428	NA
Gm272	0.176125	-1.06806	3.16075	-0.337914	0.735428	NA
Gm28114	0.176125	-1.06806	3.16075	-0.337914	0.735428	NA
Gm29133	0.191564	-1.06806	3.16075	-0.337914	0.735428	NA
Gm29335	0.213682	-1.06806	3.16075	-0.337914	0.735428	NA
Gm2950	0.176125	-1.06806	3.16075	-0.337914	0.735428	NA
Gm2975	0.174009	-1.06806	3.16075	-0.337914	0.735428	NA
Gm29803	0.172817	-1.06806	3.16075	-0.337914	0.735428	NA
Gm3076	0.191609	-1.06806	3.16075	-0.337914	0.735428	NA
Gm3203	0.212161	-1.06806	3.16075	-0.337914	0.735428	NA
Gm32376	0.175072	-1.06806	3.16075	-0.337914	0.735428	NA
Gm32536	0.212177	-1.06806	3.16075	-0.337914	0.735428	NA
Gm3594	0.206933	-1.06806	3.16075	-0.337914	0.735428	NA
Gm3635	0.191591	-1.06806	3.16075	-0.337914	0.735428	NA
Gm3654	0.206933	-1.06806	3.16075	-0.337914	0.735428	NA
Gm3671	0.173414	-1.06806	3.16075	-0.337914	0.735428	NA
Gm37037	0.213672	-1.06806	3.16075	-0.337914	0.735428	NA
Gm3724	0.174009	-1.06806	3.16075	-0.337914	0.735428	NA
Gm38053	0.176125	-1.06806	3.16075	-0.337914	0.735428	NA
Gm38247	0.176125	-1.06806	3.16075	-0.337914	0.735428	NA
Gm43213	0.213785	-1.06806	3.16075	-0.337914	0.735428	NA
Gm44075	0.172817	-1.06806	3.16075	-0.337914	0.735428	NA
Gm44248	0.175067	-1.06806	3.16075	-0.337914	0.735428	NA
Gm44261	0.191484	-1.06806	3.16075	-0.337914	0.735428	NA
Gm44411	0.172817	-1.06806	3.16075	-0.337914	0.735428	NA
Gm44911	0.251507	-1.06806	3.16075	-0.337914	0.735428	NA
Gm44922	0.174731	-1.06806	3.16075	-0.337914	0.735428	NA
Gm45623	0.174473	-1.06806	3.16075	-0.337914	0.735428	NA
Gm45772	0.175077	-1.06806	3.16075	-0.337914	0.735428	NA
Gm47130	0.176125	-1.06806	3.16075	-0.337914	0.735428	NA
Gm47481	0.191607	-1.06806	3.16075	-0.337914	0.735428	NA
Gm4797	0.189919	-1.06806	3.16075	-0.337914	0.735428	NA
Gm4815	0.212159	-1.06806	3.16075	-0.337914	0.735428	NA
Gm4856	0.172817	-1.06806	3.16075	-0.337914	0.735428	NA
Gm4870	0.206933	-1.06806	3.16075	-0.337914	0.735428	NA
Gm4891	0.175068	-1.06806	3.16075	-0.337914	0.735428	NA
Gm4898	0.174009	-1.06806	3.16075	-0.337914	0.735428	NA
Gm4911	0.176125	-1.06806	3.16075	-0.337914	0.735428	NA
Gm49114	0.174478	-1.06806	3.16075	-0.337914	0.735428	NA
Gm49121	0.251507	-1.06806	3.16075	-0.337914	0.735428	NA
Gm49177	0.19058	-1.06806	3.16075	-0.337914	0.735428	NA
Gm49351	0.212707	-1.06806	3.16075	-0.337914	0.735428	NA
Gm49368	0.206933	-1.06806	3.16075	-0.337914	0.735428	NA
Gm49467	0.251507	-1.06806	3.16075	-0.337914	0.735428	NA
Gm49483	0.172817	-1.06806	3.16075	-0.337914	0.735428	NA
Gm5049	0.173413	-1.06806	3.16075	-0.337914	0.735428	NA
Gm5121	0.206933	-1.06806	3.16075	-0.337914	0.735428	NA
Gm5184	0.173413	-1.06806	3.16075	-0.337914	0.735428	NA
Gm5194	0.173414	-1.06806	3.16075	-0.337914	0.735428	NA
Gm5213	0.212159	-1.06806	3.16075	-0.337914	0.735428	NA
Gm5284	0.212159	-1.06806	3.16075	-0.337914	0.735428	NA
Gm5305	0.190528	-1.06806	3.16075	-0.337914	0.735428	NA
Gm5312	0.174477	-1.06806	3.16075	-0.337914	0.735428	NA
Gm5414	0.174009	-1.06806	3.16075	-0.337914	0.735428	NA
Gm5655	0.176125	-1.06806	3.16075	-0.337914	0.735428	NA
Gm5861	0.251507	-1.06806	3.16075	-0.337914	0.735428	NA
Gm6071	0.191613	-1.06806	3.16075	-0.337914	0.735428	NA
Gm6109	0.212695	-1.06806	3.16075	-0.337914	0.735428	NA
Gm6185	0.191538	-1.06806	3.16075	-0.337914	0.735428	NA
Gm6190	0.175067	-1.06806	3.16075	-0.337914	0.735428	NA
Gm6215	0.172817	-1.06806	3.16075	-0.337914	0.735428	NA
Gm6223	0.176125	-1.06806	3.16075	-0.337914	0.735428	NA
Gm6500	0.176125	-1.06806	3.16075	-0.337914	0.735428	NA
Gm6606	0.189938	-1.06806	3.16075	-0.337914	0.735428	NA
Gm6644	0.176125	-1.06806	3.16075	-0.337914	0.735428	NA
Gm6645	0.176125	-1.06806	3.16075	-0.337914	0.735428	NA
Gm6647	0.191583	-1.06806	3.16075	-0.337914	0.735428	NA
Gm6728	0.213761	-1.06806	3.16075	-0.337914	0.735428	NA
Gm6888	0.191576	-1.06806	3.16075	-0.337914	0.735428	NA
Gm6913	0.190591	-1.06806	3.16075	-0.337914	0.735428	NA
Gm7075	0.176125	-1.06806	3.16075	-0.337914	0.735428	NA
Gm7094	0.174009	-1.06806	3.16075	-0.337914	0.735428	NA
Gm7115	0.229126	-1.06806	3.16075	-0.337914	0.735428	NA
Gm7137	0.251507	-1.06806	3.16075	-0.337914	0.735428	NA
Gm7150	0.251507	-1.06806	3.16075	-0.337914	0.735428	NA
Gm7266	0.191604	-1.06806	3.16075	-0.337914	0.735428	NA
Gm7335	0.251507	-1.06806	3.16075	-0.337914	0.735428	NA
Gm7363	0.17507	-1.06806	3.16075	-0.337914	0.735428	NA
Gm7418	0.175068	-1.06806	3.16075	-0.337914	0.735428	NA
Gm7558	0.174473	-1.06806	3.16075	-0.337914	0.735428	NA
Gm7664	0.174475	-1.06806	3.16075	-0.337914	0.735428	NA
Gm7719	0.212715	-1.06806	3.16075	-0.337914	0.735428	NA
Gm7901	0.174009	-1.06806	3.16075	-0.337914	0.735428	NA
Gm7904	0.191607	-1.06806	3.16075	-0.337914	0.735428	NA
Gm8221	0.21216	-1.06806	3.16075	-0.337914	0.735428	NA
Gm8526	0.173415	-1.06806	3.16075	-0.337914	0.735428	NA
Gm8534	0.251507	-1.06806	3.16075	-0.337914	0.735428	NA
Gm8602	0.174476	-1.06806	3.16075	-0.337914	0.735428	NA
Gm8618	0.175069	-1.06806	3.16075	-0.337914	0.735428	NA
Gm8659	0.176125	-1.06806	3.16075	-0.337914	0.735428	NA
Gm8752	0.175067	-1.06806	3.16075	-0.337914	0.735428	NA
Gm8784	0.174009	-1.06806	3.16075	-0.337914	0.735428	NA
Gm8815	0.251507	-1.06806	3.16075	-0.337914	0.735428	NA
Gm9085	0.172817	-1.06806	3.16075	-0.337914	0.735428	NA
Gm9104	0.172817	-1.06806	3.16075	-0.337914	0.735428	NA
Gm9130	0.172817	-1.06806	3.16075	-0.337914	0.735428	NA
Gm9143	0.206933	-1.06806	3.16075	-0.337914	0.735428	NA
Gm9318	0.212179	-1.06806	3.16075	-0.337914	0.735428	NA
Gm9449	0.172817	-1.06806	3.16075	-0.337914	0.735428	NA
Gm9765	0.251507	-1.06806	3.16075	-0.337914	0.735428	NA
Gm9791	0.174479	-1.06806	3.16075	-0.337914	0.735428	NA
Gm9823	0.251507	-1.06806	3.16075	-0.337914	0.735428	NA
Gm9988	0.174009	-1.06806	3.16075	-0.337914	0.735428	NA
Gzmf	0.18994	-1.06806	3.16075	-0.337914	0.735428	NA
Hmgb1-ps8	0.176125	-1.06806	3.16075	-0.337914	0.735428	NA
Ifi211	0.172817	-1.06806	3.16075	-0.337914	0.735428	NA
Ifnab	0.173414	-1.06806	3.16075	-0.337914	0.735428	NA
Igbp1b	0.174473	-1.06806	3.16075	-0.337914	0.735428	NA
Ighv1-4	0.206933	-1.06806	3.16075	-0.337914	0.735428	NA
Ighv2-2	0.213615	-1.06806	3.16075	-0.337914	0.735428	NA
Ighv6-6	0.191593	-1.06806	3.16075	-0.337914	0.735428	NA
Ighv9-4	0.213501	-1.06806	3.16075	-0.337914	0.735428	NA
Igkv19-93	0.173649	-1.06806	3.16075	-0.337914	0.735428	NA
Igkv4-79	0.191594	-1.06806	3.16075	-0.337914	0.735428	NA
Igkv4-80	0.19158	-1.06806	3.16075	-0.337914	0.735428	NA
Igkv5-43	0.174485	-1.06806	3.16075	-0.337914	0.735428	NA
Igkv8-16	0.172817	-1.06806	3.16075	-0.337914	0.735428	NA
Iglc3	0.213675	-1.06806	3.16075	-0.337914	0.735428	NA
Iqcj	0.212161	-1.06806	3.16075	-0.337914	0.735428	NA
Khdc1a	0.172817	-1.06806	3.16075	-0.337914	0.735428	NA
Klhdc7b	0.173413	-1.06806	3.16075	-0.337914	0.735428	NA
Klrb1f	0.172817	-1.06806	3.16075	-0.337914	0.735428	NA
Krt2	0.190484	-1.06806	3.16075	-0.337914	0.735428	NA
Krt77	0.175067	-1.06806	3.16075	-0.337914	0.735428	NA
Krtap31-2	0.174009	-1.06806	3.16075	-0.337914	0.735428	NA
Lalba	0.212161	-1.06806	3.16075	-0.337914	0.735428	NA
Ldc1	0.173413	-1.06806	3.16075	-0.337914	0.735428	NA
Ldha-ps	0.212716	-1.06806	3.16075	-0.337914	0.735428	NA
Lipi	0.189913	-1.06806	3.16075	-0.337914	0.735428	NA
Lkaaear1	0.251507	-1.06806	3.16075	-0.337914	0.735428	NA
Lrrc71	0.174009	-1.06806	3.16075	-0.337914	0.735428	NA
LT629153.1	0.176125	-1.06806	3.16075	-0.337914	0.735428	NA
Mcpt1	0.191558	-1.06806	3.16075	-0.337914	0.735428	NA
Mmp1a	0.189901	-1.06806	3.16075	-0.337914	0.735428	NA
Mmp21	0.231766	-1.06806	3.16075	-0.337914	0.735428	NA
Ms4a5	0.189938	-1.06806	3.16075	-0.337914	0.735428	NA
Musk	0.173413	-1.06806	3.16075	-0.337914	0.735428	NA
Npvf	0.189951	-1.06806	3.16075	-0.337914	0.735428	NA
Nr0b2	0.189926	-1.06806	3.16075	-0.337914	0.735428	NA
Nutm1	0.174471	-1.06806	3.16075	-0.337914	0.735428	NA
Oas1h	0.191545	-1.06806	3.16075	-0.337914	0.735428	NA
Obox4-ps11	0.174009	-1.06806	3.16075	-0.337914	0.735428	NA
Olfr1019	0.191537	-1.06806	3.16075	-0.337914	0.735428	NA
Olfr1333	0.174009	-1.06806	3.16075	-0.337914	0.735428	NA
Olfr1414	0.206933	-1.06806	3.16075	-0.337914	0.735428	NA
Olfr194	0.251507	-1.06806	3.16075	-0.337914	0.735428	NA
Olfr197	0.172817	-1.06806	3.16075	-0.337914	0.735428	NA
Olfr222	0.251507	-1.06806	3.16075	-0.337914	0.735428	NA
Olfr551	0.191533	-1.06806	3.16075	-0.337914	0.735428	NA
Olfr793-ps1	0.251507	-1.06806	3.16075	-0.337914	0.735428	NA
Olfr837	0.213802	-1.06806	3.16075	-0.337914	0.735428	NA
Olfr974	0.174009	-1.06806	3.16075	-0.337914	0.735428	NA
Pabpn1l	0.213764	-1.06806	3.16075	-0.337914	0.735428	NA
Pou2f3-rs1	0.175068	-1.06806	3.16075	-0.337914	0.735428	NA
Ppy	0.191949	-1.06806	3.16075	-0.337914	0.735428	NA
Prss39	0.190501	-1.06806	3.16075	-0.337914	0.735428	NA
Prss54	0.21216	-1.06806	3.16075	-0.337914	0.735428	NA
Rdh19	0.173413	-1.06806	3.16075	-0.337914	0.735428	NA
Rhox3c	0.172817	-1.06806	3.16075	-0.337914	0.735428	NA
Rhox3e	0.172817	-1.06806	3.16075	-0.337914	0.735428	NA
Rhox4c	0.212737	-1.06806	3.16075	-0.337914	0.735428	NA
Rpl29-ps5	0.172817	-1.06806	3.16075	-0.337914	0.735428	NA
Rpl31-ps17	0.212196	-1.06806	3.16075	-0.337914	0.735428	NA
Rpl31-ps21	0.19006	-1.06806	3.16075	-0.337914	0.735428	NA
Rpl7a-ps1	0.206933	-1.06806	3.16075	-0.337914	0.735428	NA
Rps24-ps2	0.21266	-1.06806	3.16075	-0.337914	0.735428	NA
Rps27a-ps1	0.173415	-1.06806	3.16075	-0.337914	0.735428	NA
Rps4x-ps	0.173414	-1.06806	3.16075	-0.337914	0.735428	NA
Scrg1	0.191577	-1.06806	3.16075	-0.337914	0.735428	NA
2020-09-12	0.176125	-1.06806	3.16075	-0.337914	0.735428	NA
Slc6a21	0.190582	-1.06806	3.16075	-0.337914	0.735428	NA
Slfn4	0.21459	-1.06806	3.16075	-0.337914	0.735428	NA
Smpx	0.172817	-1.06806	3.16075	-0.337914	0.735428	NA
Sult2a5	0.229148	-1.06806	3.16075	-0.337914	0.735428	NA
Tcea1-ps1	0.251507	-1.06806	3.16075	-0.337914	0.735428	NA
Tcp10a	0.174009	-1.06806	3.16075	-0.337914	0.735428	NA
Tespa1	0.176125	-1.06806	3.16075	-0.337914	0.735428	NA
Tex50	0.175068	-1.06806	3.16075	-0.337914	0.735428	NA
Tlr11	0.191537	-1.06806	3.16075	-0.337914	0.735428	NA
Tmprss15	0.176125	-1.06806	3.16075	-0.337914	0.735428	NA
Try4	0.173414	-1.06806	3.16075	-0.337914	0.735428	NA
Tssk1	0.175067	-1.06806	3.16075	-0.337914	0.735428	NA
Vmn1r-ps97	0.175068	-1.06806	3.16075	-0.337914	0.735428	NA
Vmn1r139	0.174475	-1.06806	3.16075	-0.337914	0.735428	NA
Vmn1r69	0.209651	-1.06806	3.16075	-0.337914	0.735428	NA
Vmn2r-ps103	0.176125	-1.06806	3.16075	-0.337914	0.735428	NA
Vmn2r42	0.176125	-1.06806	3.16075	-0.337914	0.735428	NA
Vmn2r57	0.176125	-1.06806	3.16075	-0.337914	0.735428	NA
Vmn2r8	0.229193	-1.06806	3.16075	-0.337914	0.735428	NA
Wfdc10	0.176125	-1.06806	3.16075	-0.337914	0.735428	NA
Zfp967	0.176125	-1.06806	3.16075	-0.337914	0.735428	NA
Smok3c	0.175929	-1.0661	3.16075	-0.337293	0.735896	NA
Gm2033	1.61154	-1.06549	1.18634	-0.898129	0.369117	NA
Cyp3a63-ps	0.397821	-1.06543	2.49379	-0.427233	0.669209	NA
Dpep2	6.15446	-1.0653	0.54293	-1.96214	0.0497468	NA
Gm4810	0.399323	-1.06435	2.49054	-0.427356	0.66912	NA
Frem1	6.16776	-1.06415	1.03551	-1.02765	0.304115	NA
Cts8	0.396811	-1.06396	2.49495	-0.426445	0.669784	NA
Gm13604	0.398937	-1.06376	2.49159	-0.426939	0.669424	NA
Olfr1263	0.406357	-1.06311	2.4805	-0.428587	0.668224	NA
Gm14599	0.171168	-1.06253	3.16075	-0.336163	0.736748	NA
Irf4	6.2772	-1.0624	0.746355	-1.42345	0.154605	NA
Gm3442	0.932102	-1.06239	1.51583	-0.700862	0.483389	NA
Spata25	2.73225	-1.06225	1.07675	-0.986535	0.323871	NA
Gm13804	0.179655	-1.06166	3.16075	-0.335888	0.736955	NA
Gm26898	0.17393	-1.05995	3.16075	-0.335348	0.737363	NA
Gm10052	372.424	-1.05931	1.22695	-0.863372	0.387933	0.642176
Gcg	0.247211	-1.05907	3.15975	-0.335175	0.737493	NA
Gm17304	0.195916	-1.05897	3.15974	-0.335144	0.737517	NA
Rasl2-9	1.26133	-1.0584	1.26093	-0.83938	0.401256	NA
Rps24-ps3	2.95433	-1.05754	1.05193	-1.00533	0.314738	NA
Krt13	4.17094	-1.05731	0.838599	-1.2608	0.20738	NA
Gm36079	0.172807	-1.05696	3.16075	-0.334402	0.738076	NA
Gm3362	12.2103	-1.05668	0.396453	-2.66533	0.00769123	NA
Ppp1r3g	2.53997	-1.05655	0.946826	-1.11589	0.264471	NA
Ovol3	1.58112	-1.05623	1.25126	-0.84413	0.398597	NA
Obox4-ps30	0.404398	-1.05621	2.48334	-0.425319	0.670604	NA
Col4a3	3.65354	-1.05617	1.0349	-1.02055	0.307466	NA
Gm14415	0.632628	-1.05583	2.73791	-0.385635	0.699767	NA
Morc2b	0.937007	-1.05454	1.50343	-0.701424	0.483039	NA
Gm12788	0.63824	-1.05448	1.96341	-0.537065	0.591223	NA
Vmn1r15	0.401539	-1.05426	2.48677	-0.423945	0.671606	NA
S100a3	0.400173	-1.05389	2.48913	-0.423398	0.672005	NA
Trac	0.626265	-1.05386	1.79809	-0.586099	0.557809	NA
Gm13887	0.400129	-1.05328	2.48914	-0.423152	0.672184	NA
Rps27-ps1	0.400901	-1.05282	2.14894	-0.489926	0.624186	NA
Gm12267	0.401917	-1.05268	2.14832	-0.490003	0.624132	NA
Olfr1018	0.401958	-1.05227	2.14824	-0.48983	0.624254	NA
Rpl7-ps7	1.26778	-1.05224	1.13986	-0.923126	0.355942	NA
Adamts4	6.6261	-1.05172	0.546357	-1.92497	0.0542333	NA
Gm8228	0.405953	-1.05165	2.1433	-0.490669	0.62366	NA
Gm12176	0.405266	-1.05139	2.14452	-0.490267	0.623945	NA
2310057J18Rik	0.359689	-1.05137	2.53089	-0.415416	0.677838	NA
Gm15921	0.400517	-1.0512	2.15003	-0.488923	0.624896	NA
Sqor	13.6108	-1.05114	0.386995	-2.71615	0.00660453	NA
Muc3	25.2912	-1.05099	0.332153	-3.16416	0.00155532	0.0194554
Olfr554	0.404718	-1.05097	2.1448	-0.490008	0.624128	NA
Pou2f3	2.86019	-1.0506	0.822108	-1.27794	0.201272	NA
Gm18451	0.404715	-1.05039	2.14479	-0.48974	0.624318	NA
E130218I03Rik	1.47454	-1.05039	1.1666	-0.900387	0.367914	NA
Tmem255b	0.177525	-1.04971	3.15867	-0.332325	0.739644	NA
Gm1123	5.35966	-1.04919	0.618584	-1.69612	0.0898631	NA
Tmem150b	1.84085	-1.04913	1.07313	-0.977637	0.328254	NA
Olfr520	0.176555	-1.04804	3.15848	-0.331818	0.740027	NA
Reg3a	1.87065	-1.04752	1.12085	-0.934575	0.350007	NA
Olfr1261	1.24907	-1.04716	1.13862	-0.919676	0.357742	NA
Gm44984	1.29112	-1.0469	1.24075	-0.843764	0.398802	NA
Gm8337	2.18771	-1.04609	0.967183	-1.08158	0.279437	NA
Gm13586	0.403906	-1.04551	2.48239	-0.421173	0.673629	NA
Gm17906	0.402228	-1.04528	2.48508	-0.420623	0.67403	NA
Tpsg1	0.367828	-1.04518	2.53221	-0.412755	0.679786	NA
Armh1	4.31529	-1.04405	0.702746	-1.48567	0.137367	NA
Cyp2c68	1.27976	-1.04393	1.38461	-0.753957	0.450875	NA
Catsperb	0.178735	-1.04359	3.15795	-0.330465	0.741049	NA
Ighv1-15	0.404736	-1.04248	2.14456	-0.486104	0.626893	NA
Tm4sf5	11.0425	-1.04219	0.52058	-2.00199	0.0452863	NA
Cyp4a12b	0.987888	-1.04168	1.6626	-0.626535	0.530964	NA
Chrne	0.913544	-1.04103	1.65418	-0.629332	0.529132	NA
Abcg5	6.71843	-1.04095	0.551269	-1.88828	0.0589879	NA
Gm9299	0.946537	-1.04067	2.15128	-0.483743	0.628568	NA
Gm43028	0.957855	-1.04051	2.14946	-0.484079	0.62833	NA
Rgs5	22.1683	-1.04044	0.457612	-2.27364	0.0229878	NA
Dnah9	10.0302	-1.03979	0.714792	-1.45467	0.14576	NA
Fgf5	7.30758	-1.03947	0.709837	-1.46437	0.143092	NA
Rpl17-ps9	2.82057	-1.03928	0.816869	-1.27228	0.203275	NA
Gm7312	1.87956	-1.03835	1.04888	-0.989959	0.322194	NA
Tekt3	1.55647	-1.03822	1.12304	-0.924473	0.35524	NA
Cyp2d9	5.79968	-1.0375	1.79823	-0.576958	0.563968	NA
Gm36189	0.401813	-1.03645	2.48525	-0.417039	0.67665	NA
Arl11	1.22184	-1.03572	1.35892	-0.762166	0.445961	NA
Gm14740	1.57489	-1.03505	1.47384	-0.702284	0.482502	NA
Gm9755	1.56475	-1.03409	2.0181	-0.512408	0.608366	NA
Olfr1471	1.57004	-1.03366	1.08787	-0.950161	0.34203	NA
Drd3	1.48478	-1.03294	1.16841	-0.884059	0.376664	NA
Gm47495	0.402295	-1.03286	2.48336	-0.415914	0.677473	NA
Cngb1	6.60605	-1.0328	0.809484	-1.27588	0.201998	NA
Hsd17b14	3.85018	-1.03225	0.884776	-1.16667	0.243342	NA
Slc34a2	12.189	-1.03198	0.545845	-1.89061	0.0586769	NA
Gm17916	0.985841	-1.03173	1.70756	-0.604211	0.545703	NA
Txndc8	0.232423	-1.03083	3.15636	-0.326587	0.74398	NA
Iqca1l	4.04727	-1.03052	0.735153	-1.40177	0.160984	NA
Cdh17	24.0513	-1.03049	0.311016	-3.31332	0.000921969	0.0136169
Smim9	0.20297	-1.03029	3.15629	-0.326424	0.744103	NA
Loxhd1	1.50335	-1.02998	1.40313	-0.73406	0.462912	NA
Mgp	10.247	-1.02962	1.65944	-0.620465	0.534952	NA
Cd209f	0.233279	-1.02952	3.15619	-0.32619	0.74428	NA
Leap2	0.934755	-1.02907	1.51504	-0.679234	0.49699	NA
Gm21036	13.7948	-1.02734	0.738759	-1.39063	0.164338	NA
Smim5	0.491243	-1.02665	2.40803	-0.426345	0.669856	NA
Impg2	14.7388	-1.02619	0.685244	-1.49755	0.13425	NA
Ly6g6e	4.92986	-1.02493	0.713888	-1.4357	0.151087	NA
Hsd3b3	0.740166	-1.02471	1.71778	-0.596534	0.550819	NA
Proca1	5.66269	-1.02411	0.585943	-1.74779	0.0805006	NA
Xirp1	1.96323	-1.02392	1.92348	-0.532324	0.594502	NA
Grin2b	42.4475	-1.02359	0.445364	-2.29832	0.0215433	0.114938
Plaat5	0.185802	-1.02338	3.15538	-0.324328	0.74569	NA
Slco1a1	1.28366	-1.02215	1.53004	-0.668052	0.5041	NA
Hfe	3.68742	-1.02164	0.96248	-1.06146	0.288479	NA
Dyrk4	2.67443	-1.02058	0.871006	-1.17172	0.241308	NA
LO018689.3	0.378979	-1.01993	2.17031	-0.469948	0.638392	NA
Mrvi1	1.54582	-1.01961	1.08227	-0.942097	0.346143	NA
Fndc7	1.53877	-1.01941	1.19833	-0.850693	0.39494	NA
Cysltr2	1.3887	-1.0192	1.42138	-0.717051	0.473342	NA
Gm28530	5.92437	-1.0188	0.568172	-1.79311	0.0729546	NA
Gm15168	0.938519	-1.01857	1.47637	-0.689916	0.490247	NA
Cxcl3	1.26834	-1.01814	1.43118	-0.711399	0.476837	NA
Gm38153	0.938065	-1.01808	1.67257	-0.608692	0.542728	NA
Ptf1a	0.379919	-1.01754	2.51611	-0.404409	0.685912	NA
Tbr1	8.56247	-1.01732	0.570866	-1.78207	0.0747382	NA
Khdc3	0.685199	-1.01702	1.91315	-0.531596	0.595006	NA
Gm18119	0.379764	-1.01547	2.16887	-0.4682	0.639642	NA
Gm26509	0.384317	-1.01538	2.16306	-0.46942	0.638769	NA
Myh6	6.44965	-1.01513	0.946428	-1.07259	0.283455	NA
Vmn1r169	0.96582	-1.01439	1.53288	-0.661755	0.508128	NA
Gm4981	0.383071	-1.01415	2.16465	-0.468502	0.639425	NA
Cabp2	0.213591	-1.01399	3.15406	-0.321486	0.747842	NA
Trpv4	12.8568	-1.01352	0.397653	-2.54875	0.0108109	NA
Helt	0.613349	-1.01347	2.01536	-0.502872	0.615054	NA
Gm7809	4.69938	-1.01226	0.648423	-1.56112	0.118496	NA
Gm16363	0.37915	-1.0111	2.51623	-0.401831	0.687808	NA
Gm49298	0.377574	-1.01103	2.51898	-0.401363	0.688153	NA
Gm39147	0.191342	-1.01084	3.15359	-0.320536	0.748562	NA
Foxp3	0.652357	-1.01059	1.79145	-0.564118	0.572674	NA
Gm3532	0.379174	-1.01036	2.51616	-0.401547	0.688018	NA
Il1f5	0.376737	-1.00971	2.52003	-0.400672	0.688662	NA
Gm28710	0.383175	-1.00934	2.50896	-0.402293	0.687468	NA
Amy2a2	0.381522	-1.0092	2.16587	-0.465957	0.641246	NA
Amy2a3	0.381522	-1.0092	2.16587	-0.465957	0.641246	NA
Amy2a4	0.381522	-1.0092	2.16587	-0.465957	0.641246	NA
Fbxw19	3.43516	-1.00914	0.790109	-1.27721	0.201528	NA
Sbspon	0.3819	-1.00859	2.51119	-0.401639	0.68795	NA
Pate13	0.381428	-1.00849	2.16596	-0.465607	0.641497	NA
Gm17416	0.399477	-1.0077	2.48639	-0.405286	0.685268	NA
Neurog3	0.513154	-1.0073	2.07523	-0.485389	0.6274	NA
4933402E13Rik	4.40709	-1.00692	0.655098	-1.53705	0.124282	NA
Olfr816	1.20728	-1.00671	1.22619	-0.821006	0.411643	NA
Gm6555	0.381662	-1.00626	2.51141	-0.400676	0.688659	NA
Crygd	0.195492	-1.00614	3.15286	-0.319118	0.749637	NA
Gm15043	1.85893	-1.00503	1.03893	-0.967369	0.33336	NA
Ocm	0.610904	-1.00333	1.96749	-0.509955	0.610083	NA
Gm18304	0.38154	-1.00316	2.51086	-0.399529	0.689503	NA
Cd8a	2.45251	-1.00206	0.969524	-1.03356	0.301344	NA
Ptgs1	4.72865	-1.00198	0.810472	-1.23629	0.21635	NA
Ermap	12.2625	-1.00117	0.540941	-1.85079	0.0642004	NA
Gm1110	0.672226	-1.00071	1.76492	-0.567	0.570714	NA
Gm42420	3.04393	-1.00068	1.25601	-0.796713	0.425618	NA
Cavin3	5.08538	-0.999683	0.716421	-1.39538	0.1629	NA
Olfr394	2.75096	-0.999676	0.842406	-1.18669	0.23535	NA
Gm8019	0.380171	-0.999093	2.5131	-0.397553	0.690959	NA
Sult5a1	23.9877	-0.99884	0.318087	-3.14015	0.00168862	0.0206573
Gm10717	0.924852	-0.998618	1.74114	-0.573544	0.566277	NA
Cd160	1.03615	-0.997561	1.47006	-0.678584	0.497401	NA
Gm7986	0.380121	-0.997176	2.16747	-0.460065	0.645469	NA
Ttn	11.3355	-0.996627	0.793381	-1.25618	0.209052	NA
Gm17147	0.379886	-0.996313	2.51338	-0.396404	0.691807	NA
BC051019	4.91693	-0.995846	0.734029	-1.35669	0.174881	NA
Krt4	0.650029	-0.995527	1.79204	-0.555526	0.578535	NA
Gm7492	0.378435	-0.994292	2.516	-0.395187	0.692705	NA
Spaca1	1.29508	-0.993721	1.18731	-0.83695	0.402621	NA
AU021092	0.649786	-0.993513	1.79205	-0.5544	0.579305	NA
Nkx3-2	1.25708	-0.992853	1.31444	-0.75534	0.450045	NA
Mpeg1	1.91494	-0.992623	1.10012	-0.902285	0.366906	NA
Nlrp3	8.27098	-0.991612	0.506132	-1.9592	0.0500896	NA
Tspy-ps	0.241552	-0.991491	3.15021	-0.314738	0.75296	NA
Pdgfd	1.92977	-0.991324	1.12724	-0.879429	0.379169	NA
Serpinb11	0.281252	-0.991239	3.15016	-0.314664	0.753017	NA
1700001C19Rik	5.25132	-0.99081	0.613625	-1.61468	0.106379	NA
Upk3b	13.828	-0.989852	0.620101	-1.59627	0.110428	NA
Fam205a4	0.923301	-0.988854	2.13628	-0.462886	0.643446	NA
Apol10a	12.9277	-0.988722	0.529967	-1.86563	0.062093	NA
Gm10203	0.37936	-0.988067	2.51376	-0.393063	0.694273	NA
1810046K07Rik	0.215005	-0.988027	3.14943	-0.313716	0.753737	NA
Itih5l-ps	0.383589	-0.987371	3.00568	-0.328502	0.742532	NA
Skint2	0.383785	-0.986403	2.16395	-0.455834	0.648509	NA
Tm4sf20	2.66647	-0.986351	0.845459	-1.16665	0.243354	NA
Trim15	1.87054	-0.9861	1.07719	-0.915442	0.35996	NA
Upk2	18.246	-0.985122	0.726358	-1.35625	0.17502	NA
4933421I07Rik	0.96932	-0.985045	1.51914	-0.648425	0.51671	NA
Fthl17a	6.12789	-0.984999	0.549412	-1.79283	0.0730008	NA
Teddm2	2.88249	-0.984729	0.813204	-1.21093	0.225924	NA
Gm13043	5.87562	-0.984611	0.955818	-1.03012	0.302952	NA
Got2-ps1	1.79686	-0.978167	1.00222	-0.976005	0.329062	NA
P2ry14	4.83833	-0.978042	0.96964	-1.00867	0.313135	NA
Igll1	1.24951	-0.977474	1.40797	-0.694246	0.487528	NA
Rpl36a-ps1	4.67923	-0.975659	0.851034	-1.14644	0.251613	NA
Sgk2	2.66171	-0.975538	0.973586	-1.002	0.316342	NA
6430628N08Rik	0.631201	-0.974999	2.27537	-0.428501	0.668286	NA
Dock2	2.01068	-0.974799	0.975045	-0.999748	0.317432	NA
Dnase1	1.97913	-0.97441	0.951993	-1.02355	0.306049	NA
Gm6395	0.625024	-0.973213	2.28048	-0.426759	0.669555	NA
Pjvk	1.07022	-0.973016	1.20595	-0.806844	0.419756	NA
Lpar3	24.1004	-0.972814	0.280248	-3.47127	0.00051801	0.00905634
Gask1b	72.6293	-0.972038	0.240619	-4.03973	5.35122e-05	0.0018186
Mmp10	1.7923	-0.972033	1.31062	-0.741659	0.458294	NA
Ly6c1	3.14663	-0.971461	0.875073	-1.11015	0.266935	NA
BC024139	2.7522	-0.970404	0.93698	-1.03567	0.300355	NA
Gm19353	2.47156	-0.970284	0.994785	-0.97537	0.329377	NA
Sptssb	14.825	-0.968447	0.644149	-1.50345	0.132723	NA
Clca4a	10.5577	-0.968356	0.610186	-1.58699	0.112516	NA
Tnfsf15	1.82881	-0.967559	1.18344	-0.817579	0.413598	NA
Gm43802	0.920442	-0.96717	2.20468	-0.438689	0.660887	NA
AF366264	1.23531	-0.966107	1.22574	-0.788182	0.43059	NA
Il22ra1	2.43307	-0.965895	0.958414	-1.00781	0.313548	NA
Sv2b	3.90505	-0.964863	0.746312	-1.29284	0.196066	NA
Duox1	14.3793	-0.964492	0.385309	-2.50316	0.0123088	NA
Defa2	34.1397	-0.96391	0.31356	-3.07408	0.0021115	0.0239894
Tff3	9.04497	-0.963571	0.474235	-2.03184	0.0421697	NA
Fam25c	4.96003	-0.963557	0.80395	-1.19853	0.230711	NA
Gm27021	15.5625	-0.963377	0.426763	-2.2574	0.0239829	NA
Svopl	1.41355	-0.962295	1.29276	-0.744373	0.456651	NA
Gimap6	24.1421	-0.960409	0.322616	-2.97694	0.00291145	0.030137
Gm15544	0.367232	-0.95996	2.17784	-0.440785	0.659369	NA
Fabp12	0.366249	-0.959604	3.06892	-0.312684	0.75452	NA
Olfr1416	8.19888	-0.959107	0.514741	-1.86328	0.0624228	NA
Cphx1	0.366018	-0.958813	2.17951	-0.439921	0.659995	NA
Gm45965	0.366032	-0.958305	2.17948	-0.439694	0.660159	NA
1700009N14Rik	0.366092	-0.958284	3.06919	-0.312227	0.754868	NA
Gm5315	0.367609	-0.957838	2.529	-0.378742	0.704879	NA
Gm43089	0.362129	-0.957739	2.53877	-0.377245	0.705991	NA
Gm17177	1.80857	-0.957441	1.0451	-0.91612	0.359604	NA
Gm14862	0.366067	-0.957079	2.17941	-0.439146	0.660555	NA
Gm7327	0.369882	-0.956606	3.05949	-0.312669	0.754532	NA
Ddi1	0.367037	-0.95649	2.52975	-0.378096	0.705359	NA
P2ry4	3.94986	-0.956306	0.834801	-1.14555	0.251981	NA
Ppef1	2.24175	-0.956048	0.951592	-1.00468	0.31505	NA
Iglc2	0.368552	-0.955697	2.527	-0.378195	0.705286	NA
Gm21060	3.3906	-0.955276	0.82785	-1.15392	0.248531	NA
Gm13615	0.362419	-0.955018	2.53826	-0.376249	0.706732	NA
Cckbr	1.87905	-0.954732	1.07352	-0.889351	0.373814	NA
Gm13290	0.367761	-0.95457	2.52807	-0.377589	0.705736	NA
4933405L10Rik	0.367063	-0.954389	2.52963	-0.377283	0.705963	NA
Gm29376	0.630422	-0.953286	1.79495	-0.531093	0.595354	NA
Gm45308	0.367627	-0.953228	2.5282	-0.377037	0.706146	NA
1700007E05Rik	4.55257	-0.953211	0.605612	-1.57396	0.115496	NA
Dnah6	5.91444	-0.953171	0.596181	-1.59879	0.109866	NA
Gm31274	0.368151	-0.952443	2.52803	-0.376753	0.706357	NA
Cyp2d40	0.400466	-0.951883	2.48605	-0.38289	0.701801	NA
Gm17450	1.20311	-0.951844	2.1175	-0.449514	0.653061	NA
Pgam2	6.65537	-0.951569	0.578559	-1.64472	0.100027	NA
Gabra4	5.7743	-0.951451	0.753578	-1.26258	0.206741	NA
Gm13161	0.367978	-0.950856	3.06372	-0.31036	0.756287	NA
Gm7516	0.366381	-0.950679	2.53046	-0.375694	0.707144	NA
Cyp4f14	25.24	-0.950489	0.287958	-3.30079	0.000964134	0.0140681
Gm17214	0.367921	-0.950358	3.06382	-0.310187	0.756418	NA
Rhd	1.17734	-0.950172	1.43281	-0.663152	0.507233	NA
Ighv3-6	0.362505	-0.949917	2.53729	-0.374383	0.708119	NA
Gm30970	0.367863	-0.949862	3.06392	-0.310016	0.756549	NA
4932438H23Rik	0.3622	-0.949096	2.5377	-0.373999	0.708405	NA
Gm8172	4.88486	-0.948416	0.828119	-1.14527	0.252099	NA
Gm2541	36.451	-0.948012	0.915912	-1.03505	0.300647	0.561585
Gpr25	0.907082	-0.947895	1.6598	-0.571088	0.56794	NA
Gm3776	1.46439	-0.947668	2.03636	-0.465374	0.641664	NA
Gm7222	0.361478	-0.946598	2.53865	-0.372875	0.709241	NA
Tubal3	2.50951	-0.946361	0.842634	-1.1231	0.261395	NA
Gpr39	5.11092	-0.944813	0.612945	-1.54143	0.123211	NA
Cts8-ps	2.71207	-0.944778	0.919941	-1.027	0.304421	NA
Gm37568	0.625127	-0.944513	1.79632	-0.525806	0.599023	NA
Gm6177	0.361407	-0.944437	3.07904	-0.306731	0.759048	NA
Olfr339	0.361379	-0.944198	3.07909	-0.306648	0.759111	NA
Ttc34	5.59055	-0.943672	0.60845	-1.55094	0.120915	NA
Gm47505	0.366643	-0.943351	3.06554	-0.307727	0.75829	NA
Srpk3	1.31714	-0.943326	1.42211	-0.663329	0.50712	NA
Dntt	0.910079	-0.94309	1.50299	-0.627476	0.530347	NA
Cckar	0.363621	-0.941899	3.07311	-0.306497	0.759226	NA
A730061H03Rik	0.365525	-0.941664	2.53212	-0.371888	0.709976	NA
Msmb	0.36868	-0.940243	2.52623	-0.372192	0.70975	NA
Defa5	3.27097	-0.939277	1.21584	-0.772531	0.4398	NA
Gm20656	0.3649	-0.93822	3.07033	-0.305576	0.759928	NA
Gm15074	0.362349	-0.938176	2.53658	-0.369859	0.711487	NA
Gm12230	0.364283	-0.936668	2.5337	-0.369685	0.711618	NA
H2afy3	0.363017	-0.936617	3.07416	-0.304674	0.760614	NA
Gm20568	0.365069	-0.936548	2.18043	-0.429524	0.667542	NA
Ly9	0.364858	-0.936161	3.06893	-0.305045	0.760332	NA
Tectb	0.442133	-0.936013	2.43573	-0.384284	0.700768	NA
Gm9333	0.359468	-0.935918	3.0828	-0.303594	0.761438	NA
Cd86	1.34192	-0.935584	1.18771	-0.787721	0.43086	NA
Rpl17-ps3	7.84539	-0.935195	0.622053	-1.5034	0.132736	NA
Olfr281	3.28284	-0.934326	0.783855	-1.19196	0.233276	NA
Csmd3	15.5423	-0.934077	0.384286	-2.43068	0.0150706	NA
Ccl4	1.2222	-0.933504	1.32147	-0.706414	0.479931	NA
Gm48817	0.363199	-0.932414	3.07289	-0.303432	0.761561	NA
Dcstamp	2.16168	-0.932007	0.908854	-1.02547	0.305139	NA
Rpsa-ps10	27.4012	-0.931035	0.41432	-2.24714	0.0246313	0.125627
Prom2	10.4416	-0.929715	0.592748	-1.56848	0.116768	NA
Xpnpep2	12.7816	-0.92867	0.470506	-1.97377	0.0484079	NA
Dlx6	6.08723	-0.928426	0.638826	-1.45333	0.146132	NA
Rgsl1	2.54215	-0.92822	0.869636	-1.06737	0.285806	NA
Gm19007	0.906994	-0.927988	1.70077	-0.545627	0.585322	NA
1700014D04Rik	15.082	-0.926741	0.523462	-1.77041	0.0766595	NA
Olfr975	4.84201	-0.926439	0.793035	-1.16822	0.242718	NA
Lnx1	7.60153	-0.92616	0.477707	-1.93876	0.0525304	NA
Tas1r3	1.52472	-0.923842	1.19849	-0.77084	0.440802	NA
Adgrg3	1.86798	-0.923481	1.00735	-0.916742	0.359278	NA
Sytl3	2.02014	-0.923289	0.918073	-1.00568	0.314569	NA
Cfap57	2.3919	-0.923066	1.02479	-0.900739	0.367727	NA
AC139209.1	10.3994	-0.923022	1.37116	-0.67317	0.500839	NA
Afp	22.5865	-0.923006	0.292264	-3.15812	0.0015879	NA
H1f11-ps	0.88173	-0.920335	1.50363	-0.612076	0.540487	NA
Ighv6-3	0.36182	-0.919963	3.07579	-0.299098	0.764866	NA
C7	3.64656	-0.919329	0.759622	-1.21024	0.226185	NA
Gm45844	3.85743	-0.919079	0.735059	-1.25035	0.211172	NA
Hoxa10	3.61006	-0.917714	0.752057	-1.22027	0.222361	NA
Gm5542	3.83513	-0.917085	0.904176	-1.01428	0.31045	NA
Il1rl2	1.97141	-0.915603	1.45629	-0.628722	0.529531	NA
Tmem89	0.539825	-0.915569	2.05198	-0.446187	0.655462	NA
Gm2178	0.603435	-0.914809	2.00166	-0.457025	0.647653	NA
Gm6838	4.1248	-0.913614	0.643691	-1.41934	0.155801	NA
Gm18227	0.916379	-0.913489	1.87149	-0.488108	0.625473	NA
Olfr904	2.70439	-0.912218	0.882458	-1.03372	0.301265	NA
Gm49530	0.609895	-0.912031	2.31452	-0.394048	0.693545	NA
Gm8835	0.609765	-0.911576	1.79846	-0.506865	0.61225	NA
Gm16867	5.34538	-0.910896	0.875499	-1.04043	0.29814	NA
Gm8652	0.602555	-0.910678	2.00174	-0.454943	0.64915	NA
Slc15a1	20.9276	-0.910258	0.331238	-2.74805	0.00599507	NA
Gpr165	1.9043	-0.909947	1.14076	-0.79767	0.425062	NA
Olfr1431	0.60886	-0.908656	2.02887	-0.447864	0.654252	NA
Rps19-ps1	0.902754	-0.907239	1.35082	-0.671622	0.501824	NA
Rps19-ps2	0.902754	-0.907239	1.35082	-0.671622	0.501824	NA
Defa3	42.9776	-0.905953	0.345296	-2.6237	0.00869808	0.0617675
Olfr911-ps1	0.609932	-0.905081	1.6597	-0.545328	0.585528	NA
Gm15488	0.607788	-0.904713	1.79811	-0.503148	0.61486	NA
Efcc1	2.77233	-0.904127	1.06641	-0.847821	0.396537	NA
Gm44596	0.608574	-0.903594	2.0296	-0.445208	0.65617	NA
Cyth4	3.11694	-0.903344	0.793736	-1.13809	0.255083	NA
Ccl11	0.611993	-0.903278	1.7958	-0.502994	0.614969	NA
H60b	0.881725	-0.902728	1.65997	-0.543823	0.586563	NA
Gm16020	0.608696	-0.901984	1.65987	-0.543408	0.586849	NA
Krt16	5.93446	-0.90159	0.534856	-1.68567	0.0918594	NA
Gm6450	0.613923	-0.900668	1.65798	-0.543232	0.58697	NA
Bgn	22.0088	-0.90012	0.710265	-1.2673	0.205047	NA
Gm47685	1.47436	-0.900015	1.09394	-0.82273	0.410662	NA
Gjb1	5.17296	-0.898757	0.599465	-1.49927	0.133805	NA
Cyp2b19	0.877785	-0.898736	1.65999	-0.54141	0.588225	NA
Sp100	4.46513	-0.895614	0.865825	-1.03441	0.300947	NA
Lrrc66	0.891125	-0.895363	1.50243	-0.595944	0.551213	NA
Gm12653	0.889387	-0.89532	1.34982	-0.663291	0.507145	NA
Rpl28-ps2	1.15585	-0.895179	1.25725	-0.712011	0.476458	NA
Htr7	2.13965	-0.895018	0.972362	-0.920458	0.357334	NA
Ugt2b36	2.0757	-0.893925	1.306	-0.684476	0.493674	NA
Gm5526	0.902674	-0.893482	1.52963	-0.584115	0.559143	NA
Tubb2a-ps2	0.881161	-0.892047	1.65947	-0.537548	0.590889	NA
Zyg11a	6.77633	-0.891873	0.556816	-1.60174	0.109213	NA
Tex101	2.92435	-0.891775	0.85107	-1.04783	0.294718	NA
Serpinb1a	13.9003	-0.890554	0.40629	-2.19191	0.0283857	NA
Unc5cl	2.18612	-0.890306	1.10303	-0.807144	0.419584	NA
Serpinb9	2.9368	-0.888842	0.764399	-1.1628	0.244911	NA
Serpinb10	0.592503	-0.888083	2.0368	-0.436017	0.662824	NA
Pyy	1.04189	-0.887517	1.34724	-0.658766	0.510046	NA
Gm8384	0.892847	-0.886908	1.43608	-0.617591	0.536845	NA
Sfrp5	2.32753	-0.885539	0.873154	-1.01418	0.310495	NA
Sec14l3	7.37315	-0.884775	0.638478	-1.38576	0.165822	NA
Gm18716	4.15895	-0.884058	0.734704	-1.20328	0.228866	NA
Gm8543	0.888609	-0.883738	1.41309	-0.625394	0.531713	NA
Gm4204	0.880274	-0.883289	2.16148	-0.408651	0.682796	NA
Gm10157	1.7739	-0.882645	1.10839	-0.796327	0.425842	NA
Tnfrsf13b	4.65001	-0.88202	0.632239	-1.39507	0.162994	NA
Gm11993	1.19291	-0.880592	1.54912	-0.568447	0.569731	NA
Gm14385	3.21979	-0.879327	0.893797	-0.983811	0.325209	NA
Tnxa	0.595796	-0.878786	2.32201	-0.378459	0.70509	NA
Rpl17-ps4	2.65634	-0.878507	0.887653	-0.989696	0.322323	NA
Fxyd1	8.94627	-0.8778	0.553775	-1.58512	0.112939	NA
Gm11620	6.13945	-0.877181	0.564183	-1.55478	0.119998	NA
Olfr1181	0.862803	-0.876847	1.50297	-0.583409	0.559618	NA
Duxbl3	10.2316	-0.876498	0.470759	-1.86188	0.0626198	NA
Clec1b	2.45032	-0.876083	0.991159	-0.883898	0.376751	NA
Rpl28-ps3	0.868043	-0.875684	1.4137	-0.619426	0.535636	NA
Pik3c2g	0.906376	-0.875338	1.51831	-0.57652	0.564264	NA
Gm29013	3.56685	-0.874809	0.783309	-1.11681	0.264075	NA
Vmn1r173	1.17263	-0.87405	1.21898	-0.717037	0.473351	NA
Oxct2b	0.86467	-0.871787	1.50275	-0.580128	0.561828	NA
Gm9512	12.2426	-0.86954	0.386059	-2.25235	0.0243001	NA
Gm4986	0.594626	-0.867756	2.28802	-0.379261	0.704494	NA
H2ac21	0.866881	-0.867269	1.41371	-0.613471	0.539565	NA
Fam71e2	0.594409	-0.866252	1.79958	-0.481363	0.630259	NA
Rpl13-ps6	5.79896	-0.866247	0.629897	-1.37522	0.169063	NA
Lactbl1	0.87211	-0.865342	1.70051	-0.508871	0.610843	NA
Plac8l1	0.597467	-0.864712	1.66004	-0.520899	0.602437	NA
Cd209e	0.594738	-0.86467	1.99962	-0.432418	0.665438	NA
Rhcg	1.75187	-0.864534	1.25219	-0.690419	0.489931	NA
Wnt1	0.860991	-0.863731	1.6593	-0.52054	0.602687	NA
Gm5513	0.868036	-0.863691	1.52895	-0.56489	0.572149	NA
Cd96	0.586724	-0.863648	1.80303	-0.478999	0.631939	NA
Mybpc2	8.91109	-0.861754	0.474255	-1.81707	0.0692065	NA
Zg16	29.9029	-0.861661	0.296861	-2.90257	0.00370111	0.0351892
Prl3d3	2.55692	-0.86157	0.965643	-0.892224	0.372273	NA
Pkhd1l1	2.64738	-0.861395	0.840817	-1.02447	0.305611	NA
Thegl	0.828749	-0.861051	1.55429	-0.553983	0.57959	NA
Gm10642	1.71894	-0.859937	1.10418	-0.778803	0.436096	NA
Fgf22	2.47602	-0.859893	1.00869	-0.852487	0.393944	NA
Trav1	0.61563	-0.85986	1.99068	-0.431944	0.665782	NA
Aldh3b2	5.04204	-0.859555	0.773518	-1.11123	0.26647	NA
Gm5469	0.590954	-0.859437	1.80002	-0.477459	0.633035	NA
Adgrf4	3.76973	-0.859246	0.833844	-1.03046	0.302793	NA
Oasl1	11.236	-0.858069	0.445127	-1.92769	0.0538931	NA
Gm14113	0.58538	-0.85779	2.00488	-0.42785	0.66876	NA
Apcs	0.583334	-0.857375	2.29731	-0.373208	0.708993	NA
Gm12366	2.94188	-0.856947	1.05373	-0.813249	0.416076	NA
Susd3	1.96038	-0.856444	1.31	-0.653773	0.513258	NA
Klhl38	1.74894	-0.856182	1.10795	-0.772759	0.439665	NA
Prl7d1	0.580509	-0.855503	2.3	-0.371958	0.709924	NA
Mup17	7.46693	-0.85483	2.26352	-0.377656	0.705686	NA
Gm14400	0.875071	-0.854474	1.65805	-0.515349	0.606309	NA
Ghrl	5.15305	-0.854455	0.577157	-1.48046	0.138752	NA
Gm8864	0.876954	-0.853235	1.87288	-0.455575	0.648696	NA
S100a14	6.04618	-0.853146	0.564182	-1.51218	0.130488	NA
Hapln1	7.44337	-0.85263	0.724457	-1.17692	0.239226	NA
Fgl2	2.62629	-0.850846	0.857214	-0.992572	0.320919	NA
Cd93	18.5589	-0.849631	0.410957	-2.06744	0.0386923	NA
Ndufab1-ps	0.589203	-0.849529	2.29094	-0.370821	0.710771	NA
Adm2	2.64035	-0.849387	0.848628	-1.00089	0.316878	NA
Slc13a3	7.016	-0.849173	0.745797	-1.13861	0.254865	NA
Acsm5	0.798932	-0.849031	1.91484	-0.443395	0.65748	NA
Gm19001	1.96377	-0.848967	1.28299	-0.661709	0.508158	NA
Irs3	1.14327	-0.848809	1.58742	-0.534709	0.592851	NA
Csl	0.845078	-0.848602	1.65945	-0.511375	0.609089	NA
Ptchd1	11.5904	-0.848292	0.480676	-1.76479	0.0775994	NA
Gm21941	4.3365	-0.848155	0.622168	-1.36322	0.172812	NA
Gm45657	1.43828	-0.847507	1.38127	-0.613571	0.539499	NA
Hgd	6.86304	-0.847134	0.507629	-1.66881	0.0951559	NA
Nags	2.60586	-0.847079	0.861065	-0.983758	0.325234	NA
Ankrd37	34.5204	-0.846164	0.308652	-2.74148	0.00611624	0.0494719
Olfr1302	1.0076	-0.845846	1.64766	-0.513362	0.607698	NA
Glyat	7.52178	-0.845675	0.58735	-1.43981	0.14992	NA
Ms4a4d	2.05074	-0.845422	1.03482	-0.816972	0.413945	NA
Asb14	0.357556	-0.844942	2.54188	-0.332409	0.739581	NA
Muc13	49.0547	-0.844814	0.236342	-3.57455	0.000350835	0.00699956
Slc7a9	3.94213	-0.844614	0.850499	-0.993081	0.320671	NA
Gm2564	1.75455	-0.843897	1.30676	-0.645795	0.518412	NA
Gm5781	0.842426	-0.84363	1.65999	-0.508214	0.611303	NA
Ugt2b34	27.9331	-0.842553	0.294657	-2.85944	0.00424396	0.0387246
Gm29668	7.03894	-0.841247	0.767797	-1.09566	0.273226	NA
Dcdc2b	2.7505	-0.840247	0.882841	-0.951753	0.341222	NA
Rgn	1.76509	-0.840058	1.29783	-0.647279	0.517451	NA
Gm49395	2.55213	-0.837363	0.929967	-0.900422	0.367896	NA
Ropn1	0.36988	-0.83696	2.5199	-0.33214	0.739783	NA
Gm6161	3.67736	-0.834662	1.41763	-0.588774	0.556013	NA
Cd79b	1.35823	-0.834586	1.08594	-0.768539	0.442167	NA
Psca	25.1039	-0.833034	0.588302	-1.416	0.156776	0.387491
Cd5	1.14827	-0.832524	1.58777	-0.524336	0.600045	NA
Smim40	1.45955	-0.832491	1.24775	-0.667196	0.504647	NA
Oas1g	1.65516	-0.832016	1.28992	-0.645016	0.518917	NA
Gm16288	0.574321	-0.831791	1.80439	-0.460981	0.644812	NA
Rpl18a-ps1	1.12242	-0.831302	1.27767	-0.650636	0.515281	NA
Clca1	39.7175	-0.829186	0.328619	-2.52324	0.0116278	0.0764453
Lypd3	5.20854	-0.828399	0.692217	-1.19673	0.231411	NA
Kcna4	4.52671	-0.826918	0.645896	-1.28026	0.200452	NA
Itga1	12.0323	-0.826776	0.558707	-1.4798	0.138926	NA
Gja5	1.11685	-0.82669	1.49639	-0.552455	0.580637	NA
Arhgdib	7.19743	-0.826294	0.501684	-1.64704	0.0995499	NA
Acp7	0.856353	-0.824961	1.65848	-0.497421	0.618892	NA
Defa21	19.1499	-0.824929	0.382902	-2.15441	0.0312078	NA
Gtf2a1l	2.74395	-0.824825	0.857542	-0.961848	0.336126	NA
Gm10037	2.01103	-0.824681	1.07217	-0.769172	0.441791	NA
Gm6900	0.572242	-0.824524	2.04057	-0.404065	0.686165	NA
Abca17	2.33649	-0.82407	1.00867	-0.816986	0.413936	NA
Fam47e	4.43501	-0.824016	0.820817	-1.0039	0.315428	NA
Pdzk1	14.0157	-0.824005	0.384552	-2.14277	0.0321319	NA
Gm14398	0.575643	-0.822933	1.80295	-0.456436	0.648076	NA
Gm45147	1.75731	-0.821433	0.983717	-0.83503	0.403701	NA
Gm12571	2.56527	-0.821337	1.04092	-0.789048	0.430084	NA
Gm18188	1.40721	-0.821133	1.23851	-0.663	0.50733	NA
Gm4468	0.881543	-0.82026	1.91669	-0.427956	0.668683	NA
Mup19	32.3859	-0.82007	2.14065	-0.383095	0.70165	0.861796
Hrc	2.77822	-0.81941	1.10404	-0.74219	0.457972	NA
Myo15b	37.2712	-0.819293	0.301855	-2.71419	0.00664381	0.0523102
Gm12248	34.5811	-0.819036	0.250832	-3.26528	0.00109356	0.0153825
Foxl1	2.02093	-0.818982	0.915799	-0.894282	0.371171	NA
Ccdc154	3.31387	-0.818259	0.756534	-1.08159	0.279436	NA
Gm4887	1.73505	-0.816667	1.22781	-0.66514	0.505961	NA
Higd1b	0.561975	-0.816473	2.39235	-0.341284	0.732889	NA
Cd3e	1.96327	-0.816447	1.0382	-0.786403	0.431631	NA
Gm48496	7.69181	-0.815851	0.545224	-1.49636	0.13456	NA
Gm7542	0.567153	-0.815193	2.01107	-0.405353	0.685218	NA
Gm7589	0.828247	-0.81518	1.52912	-0.533102	0.593963	NA
2010106E10Rik	6.87308	-0.814732	0.486637	-1.67421	0.0940895	NA
Aox3	6.07984	-0.814366	1.08974	-0.747303	0.454881	NA
Rho	5.69213	-0.814288	0.628301	-1.29602	0.19497	NA
Uchl4	1.74346	-0.814217	1.06146	-0.767075	0.443037	NA
Slc6a20a	5.53251	-0.814184	0.687924	-1.18354	0.236596	NA
Fbxo43	6.02067	-0.813698	0.611772	-1.33007	0.183496	NA
Gm31663	1.14909	-0.813572	1.63174	-0.498591	0.618067	NA
Rpl36-ps3	7.61762	-0.813558	0.485751	-1.67485	0.0939644	NA
Il33	9.86458	-0.813457	0.472025	-1.72334	0.0848278	NA
Rhox4d	36.5906	-0.813425	1.16669	-0.697205	0.485675	0.718758
Sla	0.850389	-0.812884	1.55129	-0.524006	0.600275	NA
Psg19	2.6047	-0.812794	0.80682	-1.0074	0.31374	NA
Gm37981	0.573017	-0.812763	1.8034	-0.450683	0.652218	NA
Mal	11.5421	-0.812645	0.671512	-1.21017	0.226213	NA
1700123K08Rik	2.18593	-0.812322	1.0714	-0.758186	0.448339	NA
Padi1	2.56728	-0.812122	0.826329	-0.982807	0.325703	NA
Gm6654	2.03837	-0.81145	0.921803	-0.880285	0.378705	NA
Gm5485	0.566918	-0.81128	1.80732	-0.448885	0.653515	NA
Cyp4f40	2.55668	-0.811114	0.902358	-0.898883	0.368715	NA
Gm35013	0.572003	-0.810797	2.00775	-0.403834	0.686335	NA
Prr5l	30.9318	-0.810684	0.329733	-2.45861	0.0139477	0.0859046
Gm14269	0.569452	-0.810195	2.04191	-0.396783	0.691528	NA
Ace2	31.2892	-0.810073	0.301684	-2.68518	0.00724918	0.0557262
Klk7	0.564627	-0.809349	2.04413	-0.395937	0.692151	NA
Vax2	12.4803	-0.809122	0.409487	-1.97594	0.0481615	NA
Gm3379	5.30109	-0.806071	0.821772	-0.980894	0.326645	NA
Slc14a1	11.3366	-0.805345	0.420444	-1.91546	0.0554336	NA
Fbxw20	0.884932	-0.804928	1.52909	-0.526409	0.598604	NA
Gm49929	4.78655	-0.804592	0.693868	-1.15958	0.246222	NA
Gsg1	1.15179	-0.803693	1.33767	-0.600815	0.547963	NA
Myom3	5.66435	-0.80271	0.729355	-1.10057	0.271082	NA
Lox	13.6915	-0.802375	0.390857	-2.05286	0.0400859	NA
Cyp2c65	2.53399	-0.801849	0.836281	-0.958827	0.337646	NA
Galr2	1.4012	-0.801746	1.08998	-0.735559	0.461999	NA
Gm49936	1.39274	-0.801707	1.58054	-0.507235	0.61199	NA
Inmt	9.25028	-0.801269	1.04086	-0.769812	0.441411	NA
Gm47885	1.10999	-0.801236	1.59825	-0.501321	0.616145	NA
Gstm6	7.05983	-0.800788	0.507824	-1.5769	0.114818	NA
Rpl31-ps9	5.14791	-0.800119	0.635346	-1.25934	0.207907	NA
Defa24	79.3869	-0.799672	0.226238	-3.53465	0.000408318	0.00780433
Rps16-ps3	0.831686	-0.798008	1.529	-0.521916	0.601729	NA
Lmod3	2.22623	-0.797779	1.12844	-0.706974	0.479583	NA
Pcdhac1	16.4958	-0.797305	0.502106	-1.58792	0.112304	NA
G530012D18Rik	1.73858	-0.797154	1.31238	-0.607409	0.54358	NA
Lpcat2b	4.18997	-0.796129	0.719713	-1.10618	0.26865	NA
Gm8146	4.49301	-0.795879	0.64433	-1.2352	0.216754	NA
Clec2d	1.42836	-0.795274	1.1873	-0.669819	0.502973	NA
Erich4	2.25619	-0.793063	0.951583	-0.833414	0.404611	NA
Gm6039	2.0144	-0.792814	2.01825	-0.392822	0.694451	NA
Tcf15	14.1586	-0.792551	0.407603	-1.94442	0.0518449	NA
Gm12669	2.49508	-0.791369	2.94772	-0.268469	0.788339	NA
Cyp2ab1	0.749231	-0.791278	1.58366	-0.499651	0.617321	NA
Crlf1	14.7464	-0.790802	0.435323	-1.81658	0.0692808	NA
Dpys	8.22181	-0.788815	0.527382	-1.49572	0.134727	NA
Dipk1c	0.886032	-0.788725	1.61707	-0.487751	0.625727	NA
Mmp13	1.14309	-0.788693	1.61901	-0.487145	0.626156	NA
Prame	0.605268	-0.78869	1.99586	-0.395164	0.692722	NA
Aox4	7.62769	-0.787878	0.678772	-1.16074	0.245747	NA
Neb	88.2838	-0.787034	0.241973	-3.25257	0.00114365	0.0158084
Lrmp	3.76965	-0.786853	0.685936	-1.14712	0.251331	NA
Lgals2	12.9178	-0.786231	0.411786	-1.90932	0.0562211	NA
Gm9936	2.03971	-0.785705	1.06613	-0.73697	0.46114	NA
Lypd6b	9.53179	-0.784632	0.585141	-1.34093	0.179944	NA
Fthl17f	2.19445	-0.784183	1.06529	-0.736124	0.461655	NA
Slc43a3	99.1832	-0.784097	0.139253	-5.63074	1.79436e-08	3.44668e-06
Greb1l	595.897	-0.783324	0.337083	-2.32383	0.0201344	0.109482
Rab38	8.92799	-0.782811	0.508381	-1.53981	0.123607	NA
Olfr1351	2.25911	-0.782295	1.46812	-0.532853	0.594135	NA
Gm10025	3.64995	-0.782215	0.78952	-0.990748	0.321809	NA
Gbp6	1.78419	-0.782152	1.19186	-0.656245	0.511666	NA
Gm18829	0.550615	-0.782078	1.8117	-0.431683	0.665972	NA
Igfn1	1.81258	-0.7816	1.15151	-0.678763	0.497288	NA
Rhox4f	0.556905	-0.781106	1.80818	-0.431985	0.665752	NA
Tmem114	1.68385	-0.781104	0.996661	-0.783721	0.433204	NA
Mb	4.37711	-0.78085	0.811506	-0.962224	0.335937	NA
Gm16374	0.878811	-0.780665	1.5819	-0.493497	0.621662	NA
Nkx2-1	10.7065	-0.779152	0.444975	-1.751	0.0799456	NA
Wnt2	2.84137	-0.779022	1.12166	-0.694524	0.487353	NA
Fgf4	3.53736	-0.778718	0.940102	-0.828333	0.407482	NA
Guca2a	8.44036	-0.777688	0.443833	-1.75221	0.079738	NA
Ugt1a9	0.588627	-0.777436	2.78773	-0.278878	0.780338	NA
Gm4951	1.13383	-0.777216	1.42181	-0.54664	0.584626	NA
Gm8199	0.552527	-0.776617	1.81014	-0.429038	0.667896	NA
Cdhr2	25.87	-0.776601	0.34952	-2.22191	0.0262893	0.131471
Olfr765	0.554325	-0.775796	2.04703	-0.378986	0.704698	NA
Vsx1	0.56033	-0.775422	2.00965	-0.38585	0.699608	NA
Gm20438	0.556272	-0.773933	2.01286	-0.384494	0.700612	NA
Fer1l6	3.40484	-0.773805	0.916428	-0.844371	0.398462	NA
Ccr5	3.33328	-0.773033	1.10596	-0.698969	0.484571	NA
Gm20379	3.3383	-0.772823	0.74197	-1.04158	0.297605	NA
Tpd52-ps	2.77616	-0.772513	0.855388	-0.903115	0.366465	NA
Cd79a	22.1821	-0.772254	0.310595	-2.48637	0.0129055	NA
Itln1	26.0456	-0.771976	0.358355	-2.15422	0.0312228	0.146255
Hoxc8	0.555019	-0.771899	2.01334	-0.383392	0.701429	NA
Clca4b	55.1282	-0.771765	0.233447	-3.30595	0.000946553	0.0138777
Naaladl1	32.4859	-0.770956	0.285241	-2.70283	0.00687523	0.0535311
Unc93a2	2.46538	-0.770505	0.912305	-0.84457	0.398351	NA
Gm45925	2.06873	-0.769958	1.0089	-0.763169	0.445362	NA
Gm2058	0.86206	-0.769854	2.19311	-0.351032	0.725564	NA
Krt26	0.904921	-0.769409	1.41124	-0.545201	0.585615	NA
Gm49496	76.4544	-0.769336	0.872962	-0.881294	0.378159	0.632863
Olfr921	1.4146	-0.767842	1.19292	-0.643665	0.519793	NA
Gm18639	0.557013	-0.767552	2.01111	-0.381655	0.702717	NA
Ivl	19.2663	-0.766264	0.676072	-1.13341	0.257044	NA
Olfr1564	4.77573	-0.765706	0.620704	-1.23361	0.217349	NA
Mptx2	2.54161	-0.765668	0.864323	-0.885859	0.375694	NA
Gm47932	8.89138	-0.765487	0.459753	-1.665	0.0959136	NA
Olfr976	2.18043	-0.76543	0.942306	-0.812295	0.416622	NA
Vil1	73.0014	-0.764946	0.219701	-3.48176	0.000498121	0.0087861
Rbp2	11.0086	-0.764879	0.439545	-1.74016	0.0818309	NA
Prss32	2.441	-0.764794	0.827039	-0.924737	0.355103	NA
Ctla2b	4.31748	-0.764613	0.64858	-1.1789	0.238437	NA
Ptprh	9.85624	-0.764559	0.455022	-1.68027	0.092905	NA
Agmat	1.13422	-0.764394	1.39402	-0.548336	0.583461	NA
Fam167b	0.282176	-0.763341	2.70459	-0.282239	0.77776	NA
Gm6436	1.13342	-0.762227	1.30658	-0.583376	0.55964	NA
Alox12b	1.64299	-0.761403	1.00176	-0.760063	0.447217	NA
Apon	2.5112	-0.760799	0.8973	-0.847876	0.396507	NA
Apoc3	8.14439	-0.760563	0.515052	-1.47667	0.139763	NA
Gm9919	0.551449	-0.75997	1.81073	-0.419703	0.674703	NA
Lexm	1.39497	-0.759255	1.25041	-0.607205	0.543715	NA
Gm10224	1.41436	-0.759136	1.21655	-0.62401	0.532621	NA
Rnf224	1.09501	-0.759035	1.32492	-0.572891	0.566719	NA
Gm11979	0.551655	-0.75874	2.04712	-0.370638	0.710907	NA
Lrtm1	6.77788	-0.758206	0.57996	-1.30734	0.191097	NA
Gm42561	0.554379	-0.757992	2.04435	-0.370775	0.710805	NA
Pgm5	11.206	-0.757044	0.458751	-1.65023	0.098896	NA
Kcnj6	5.013	-0.756798	0.629939	-1.20138	0.229603	NA
Tekt4	0.554943	-0.756195	2.3417	-0.322925	0.746752	NA
Olfr461	4.45941	-0.7559	0.618885	-1.22139	0.221938	NA
Gm14681	3.82995	-0.755688	0.923744	-0.818071	0.413317	NA
Ctnna3	1.73338	-0.754814	1.07132	-0.704561	0.481083	NA
Gm32996	8.34639	-0.754222	0.469325	-1.60703	0.108047	NA
Apobec2	3.03749	-0.752847	0.736344	-1.02241	0.306586	NA
Gm14682	0.549856	-0.752714	2.01553	-0.373458	0.708808	NA
Serpina3n	39.4483	-0.75271	0.403639	-1.86481	0.0622083	0.225589
[truncated: 22,425 more rows]

## Sheet: p < 0.05 AND F.C. > 2
	baseMean	log2FoldChange	lfcSE	stat	pvalue	padj
Npas4	24.0753	-1.50812	0.311303	-4.84455	1.269e-06	0.000115666
Clec2h	25.1361	-1.1743	0.25995	-4.5174	6.26047e-06	0.000374
Fabp2	71.2819	-1.13649	0.256613	-4.4288	9.47601e-06	0.000512751
Defa20	26.6002	-1.12361	0.324055	-3.46733	0.000525661	0.00914663
Ces2e	26.7912	-1.07855	0.305565	-3.52968	0.000416061	0.00788435
Muc3	25.2912	-1.05099	0.332153	-3.16416	0.00155532	0.0194554
Cdh17	24.0513	-1.03049	0.311016	-3.31332	0.000921969	0.0136169
Aatk	46.8714	1.02227	0.223771	4.56839	4.9149e-06	0.000327381
Col11a1	231.277	1.04283	0.178268	5.84975	4.92301e-09	1.26161e-06
Gpr21	47.7644	1.07222	0.331964	3.22994	0.00123817	0.0167802
Tgfbr3l	25.1809	1.13477	0.303056	3.74441	0.000180818	0.00449414
Cacnb4	25.3343	1.17793	0.415133	2.83747	0.00454727	0.0406563
Mir100hg	32.0388	1.19489	0.279859	4.26961	1.95815e-05	0.000883906
Fras1	52.3757	1.24421	0.437734	2.84238	0.00447779	0.0402239
mt-Nd6	32.0376	1.36356	0.432261	3.15449	0.00160778	0.0198506
Pitpnm3	45.0326	1.41014	0.346948	4.06441	4.81549e-05	0.00169714
